# Supplementary material for: LAMB3 Missense Variant in Australian Shepherd Dogs with Junctional Epidermolysis Bullosa
Source: Genes (Basel). 2020 Sep 7;11(9):1055. doi: 10.3390/genes11091055 (PMC7565164; doi:10.3390/genes11091055)
Supplement: Supplementary file 1 [file genes-11-01055-s001.zip]

Archive with 3 entries (3 files):
- TableS1_animal_EB_variants.xlsx
- TableS2_public_genomes.xlsx
- TableS3_private_variants_R1.xlsx
