# Supplementary material for: LAMB3 Missense Variant in Australian Shepherd Dogs with Junctional Epidermolysis Bullosa
Source: Genes (Basel). 2020 Sep 7;11(9):1055. doi: 10.3390/genes11091055 (PMC7565164; doi:10.3390/genes11091055)
Supplement: Supplementary file 1 [file genes-11-01055-s001.zip › TableS1_animal_EB_variants.xlsx]

## Sheet: Anim. EB & skin fragility genes
Table S1: Genetic variants causing epidermolysis bullosa or skin fragility disorders in animals (updated in July 2020).
Year	Journal	Pubmed ID (PMID)	1st Author	Species	Breed	Country	Protein	Gene	Reference mRNA	Reference protein	Causal variant (gene)	Causal Variant (RNA/protein)	Effect on protein	Inheritance	OMIA
CLASSICAL EPIDERMOLYSIS BULLOSA
Epidermolysis Bullosa Simplex
2005	J Invest Dermatol	15955091	Ford	Bovine	Friesian	NZ	keratin 5	KRT5	NM_001008663.1	NP_001008663.1	c.1432G>A	p.Glu478Lys	impaired function of KRT5	AD	002081-9913
2020	Anim Gen	32657488	Dettwiler	Feline	Domestic shorthair	PT	keratin 14	KRT14	XM_003996860.5	XP_003996909.2	c.979C>T	p.Gln327*	truncated KRT14? (complete lack of expression)	AR	002281-9685
2017	Vet Dermatol	27878870	Mauldin	Canine	Eurasier	US	plectin	PLEC	XM_539204.6	XP_539204.2	c.3947G>A	p.Trp1316*	truncated plectin	AR	002080-9615
Junctional Epidermolysis Bullosa
2005	J Invest Dermatol	15737193	Capt	Canine	German shorthaired pointer	FR	laminin alpha 3	LAMA3	XM_537297.6	XP_537297.2	c.9654+207ins6.5kb	r.spl [r.9654_9655ins227,r.=]	variable amounts of laminin-332	AR	001677-9615
2008	Anim Gen	19016681	Graves	Equine	American saddlebred	US			XM_023647570.1	XP_023503338.1	c.7928_8433+44del6589	r.?	dysfunctional assembly of laminin-332?	AR	001677-9796
2015	Anim Gen	26370913	Sartelet	Bovine	Belgian blue	BE			XM_024984437.1	XP_024840205.1	c.7825C>T	p.Arg2609*	truncated laminin alpha 3?	AR	001677-9913
2020	Genes (this study)	NA	Kiener and Laprais	Canine	Australian shepherd	CA	laminin beta 3	LAMB3	XM_014115071.2	XP_013970546.1	c.1174T>C	p.Cys392Arg	altered disulfide bridges in LAMB3 with reduced laminin-332 assembly ± binding to collagen VII ?	AR	002269-9615
2002	J Invest Dermatol	12230513	Spirito	Equine	Belgian draft	US	laminin gamma 2	LAMC2	NM_001081768.1	NP_001075237.1	c.1368insC	p.Arg458Profs*19	truncated laminin gamma 2?	AR	001678-9796
2003	Gen Select Evol	12633536	Milenkovic		Breton and Comtois draft	FR
2015	BMC Vet Res	25889423	Cappelli		Italian draft	IT
2011	PLoS One	21573221	Mömke	Ovine	German black-headed	DE			NM_001142358.1	NP_001135830.1	c.2746_2747delCA	r.2599_2748del150 (plus a second aberrant transcript)	reduced assembly of laminin-332	AR	001678-9940
2015	BMC Vet Res	25888738	Murgiano	Bovine	Danish Hereford	DK			XM_010813534.3	XP_010811836.1	g.65,704,617_65,707,049del2433	deletion removes first exon	absence of laminin gamma 2	AR	001678-9913
2015	Gen Select Evol	25935160	Michot	Bovine	Charolais	FR	integrin beta 4	ITGB4	NM_001193257.2	NP_001180186.2	c.1994-401_c.2636+98del2828	p.Ala665Glyfs*11	7 exons encoding TM domain are missing, deletion of these 7 exons introduces frameshift	AR	001948-9913
2015	BMC Vet Res	25890340	Peters			DE					c.1,765-1,863_2,613-2,636del
2015	PLoS One	25955497	Suarez-Vega	Ovine	Churra	ESP			XM_027974086.1	XP_027829887.1	c.4571_4574delCCAC	p.Pro1524Argfs*3	>10-fold reduced expression of mRNA expression, absence of integrin beta 4	AR	001948-9940
Dystrophic Epidermolysis Bullosa
2003	Hum Mol Gen	12874109	Baldeschi	Canine	golden retriever	FR	collagen VII alpha 1	COL7A1	NM_001002980.1	NP_001002980.1	c.5716G>A	p.Gly1906Ser	impaired assembly of collagen VII	AR	000341-9615
2017	PLoS One	28493971	Niskanen		central Asian shepherd	FI					c.4579C>T	p.Arg1527*	truncated collagen VII
2012	PLoS One	22715415	Menoud	Bovine	Rotes Höhenvieh	DE			XM_002697051.6	XP_002697097.2	c.4750C>T	p.Arg1584*	truncated collagen VII?	AR	000341-9913
2016	BMC Gen	27905875	Pausch		Vorderwald	CH
OTHER DISORDERS WITH SKIN FRAGILITY
Erosive Skin Fragiilty Disorders
2012	PLoS One	22384142	Olivry	Canine	Chesapeake Bay retriever	US	plakophilin 1	PKP1	NM_001287161.1	NP_001274090.1	c.202+1G>C	r.spl?	truncated plakophilin 1 or RNA decay?	AR	001864-9615
Hyperkeratotic Disorders with Skin Fragiilty
Keratinopathic Ichhtyoses
2005	Br J Dermatol	16029326	Credille	Canine	Norfolk terrier	US	keratin 10	KRT10	XM_014116588.2	XP_013972063.1	c.1125+1G>T	r.spl	several aberrant transcripts, predominant isoform lacks 35 nt of exon 5 (frameshift), truncated keratin 10 and RNA decay?	AR	001415-9615
Note 1: the denomination of the causal variants might differ from those published, as they were updated to reflect the nomenclature and genome annotations current in 2020
Note 2: This table is based on the consensus reclassification of human inherited epidermolysis bullosa and other disorders with skin fragility published in the British Journal of Dermatology in 2020 (DOI 10.1111/bjd.18921)
Abbreviations: AR, autosomal recessive; AD autosomal dominant; NA: not available; OMIA: Online Mendelian Inheritance in Animals (https://omia.org)
