# Supplementary material for: LAMB3 Missense Variant in Australian Shepherd Dogs with Junctional Epidermolysis Bullosa
Source: Genes (Basel). 2020 Sep 7;11(9):1055. doi: 10.3390/genes11091055 (PMC7565164; doi:10.3390/genes11091055)
Supplement: Supplementary file 1 [file genes-11-01055-s001.zip › TableS3_private_variants_R1.xlsx]

## Sheet: all private homozygous variants
Table S3. Private variants in the sequenced Australian Shepherd dog with junctional epidermolysis bullosa (JEB). Private variants were obtained by filtering all variants that were present at least once in 73 control genomes. This resulted in 11754 homozygous private variants for the affected dog. Please note that variants are listed multiple times, if they have predicted effects on more than one …
#CHROM	POS	REF	ALT	FILTER	EFFECT	IMPACT	GENE	GENEID	FEATURE	FEATUREID	BIOTYPE	RANK	HGVS_C	HGVS_P	CDNA_POS	CDNA_LEN	CDS_POS	CDS_LEN	AA_POS	AA_LEN	DISTANCE	ERRORS
1	11679866	C	CT	PASS	intergenic_region	MODIFIER	LOC100684751-CDH7	100684751-483949	intergenic_region	100684751-483949		-1	n.11679866_11679867insT		-1	-1	-1	-1	-1	-1	0
1	24390204	CG	C	PASS	downstream_gene_variant	MODIFIER	MC2R	100855756	transcript	XM_003638756.2	protein_coding	-1	c.*1035delG		-1	-1	-1	-1	-1	-1	134
1	24390204	CG	C	PASS	downstream_gene_variant	MODIFIER	MC2R	100855756	transcript	XM_022416941.1	protein_coding	-1	c.*1035delG		-1	-1	-1	-1	-1	-1	134
1	24390204	CG	C	PASS	downstream_gene_variant	MODIFIER	MC2R	100855756	transcript	XM_022416950.1	protein_coding	-1	c.*1035delG		-1	-1	-1	-1	-1	-1	134
1	24390204	CG	C	PASS	intergenic_region	MODIFIER	MC2R-MC5R	100855756-483981	intergenic_region	100855756-483981		-1	n.24390205delG		-1	-1	-1	-1	-1	-1	0
1	24742922	C	G	PASS	intron_variant	MODIFIER	LDLRAD4	483983	transcript	XM_005615405.3	protein_coding	3	c.41-25547G>C		-1	-1	-1	-1	-1	-1	0
1	24742922	C	G	PASS	intron_variant	MODIFIER	LDLRAD4	483983	transcript	XM_005615408.2	protein_coding	2	c.41-25547G>C		-1	-1	-1	-1	-1	-1	0
1	24742922	C	G	PASS	intron_variant	MODIFIER	LDLRAD4	483983	transcript	XM_005615407.3	protein_coding	3	c.41-25547G>C		-1	-1	-1	-1	-1	-1	0
1	24742922	C	G	PASS	intron_variant	MODIFIER	LDLRAD4	483983	transcript	XM_005615409.3	protein_coding	2	c.41-25547G>C		-1	-1	-1	-1	-1	-1	0
1	24742922	C	G	PASS	intron_variant	MODIFIER	LDLRAD4	483983	transcript	XM_022417005.1	protein_coding	3	c.41-25547G>C		-1	-1	-1	-1	-1	-1	0
1	24742922	C	G	PASS	intron_variant	MODIFIER	LDLRAD4	483983	transcript	XM_022417001.1	protein_coding	3	c.41-25547G>C		-1	-1	-1	-1	-1	-1	0
1	24742922	C	G	PASS	intron_variant	MODIFIER	LDLRAD4	483983	transcript	XM_022417011.1	protein_coding	2	c.41-25547G>C		-1	-1	-1	-1	-1	-1	0
1	24742922	C	G	PASS	intron_variant	MODIFIER	LDLRAD4	483983	transcript	XM_022416999.1	protein_coding	3	c.41-25547G>C		-1	-1	-1	-1	-1	-1	0
1	24742922	C	G	PASS	intron_variant	MODIFIER	LDLRAD4	483983	transcript	XM_022417023.1	protein_coding	2	c.-191-25547G>C		-1	-1	-1	-1	-1	-1	0
1	24742922	C	G	PASS	intron_variant	MODIFIER	LDLRAD4	483983	transcript	XM_022417000.1	protein_coding	3	c.41-25547G>C		-1	-1	-1	-1	-1	-1	0
1	24742922	C	G	PASS	intron_variant	MODIFIER	LDLRAD4	483983	transcript	XM_005615414.3	protein_coding	2	c.-191-25547G>C		-1	-1	-1	-1	-1	-1	0
1	24742922	C	G	PASS	intron_variant	MODIFIER	LDLRAD4	483983	transcript	XM_005615406.3	protein_coding	4	c.41-25547G>C		-1	-1	-1	-1	-1	-1	0
1	24742922	C	G	PASS	intron_variant	MODIFIER	LDLRAD4	483983	transcript	XM_022417018.1	protein_coding	2	c.-191-25547G>C		-1	-1	-1	-1	-1	-1	0
1	24742922	C	G	PASS	intron_variant	MODIFIER	LDLRAD4	483983	transcript	XM_005615412.3	protein_coding	2	c.-264-25547G>C		-1	-1	-1	-1	-1	-1	0
1	24742922	C	G	PASS	intron_variant	MODIFIER	LDLRAD4	483983	transcript	XM_005615413.3	protein_coding	2	c.-255-25547G>C		-1	-1	-1	-1	-1	-1	0
1	31440910	G	C	PASS	intron_variant	MODIFIER	TXLNB	476224	transcript	XM_533429.6	protein_coding	4	c.694-401C>G		-1	-1	-1	-1	-1	-1	0
1	33606387	T	TTG	PASS	intergenic_region	MODIFIER	LOC102157053-NMBR	102157053-611644	intergenic_region	102157053-611644		-1	n.33606387_33606388insTG		-1	-1	-1	-1	-1	-1	0
1	35019661	CAG	C	PASS	intron_variant	MODIFIER	PEX3	484015	transcript	XM_541132.6	protein_coding	10	c.941+492_941+493delAG		-1	-1	-1	-1	-1	-1	0
1	35019661	CAG	C	PASS	intron_variant	MODIFIER	PEX3	484015	transcript	XR_002625860.1	pseudogene	10	n.1155+492_1155+493delAG		-1	-1	-1	-1	-1	-1	0
1	35019661	CAG	C	PASS	intron_variant	MODIFIER	PEX3	484015	transcript	XR_291246.3	pseudogene	10	n.1155+492_1155+493delAG		-1	-1	-1	-1	-1	-1	0
1	35019661	CAG	C	PASS	intron_variant	MODIFIER	PEX3	484015	transcript	XR_002625863.1	pseudogene	10	n.1155+492_1155+493delAG		-1	-1	-1	-1	-1	-1	0
1	35019661	CAG	C	PASS	intron_variant	MODIFIER	PEX3	484015	transcript	XR_002625865.1	pseudogene	10	n.1155+492_1155+493delAG		-1	-1	-1	-1	-1	-1	0
1	37424396	T	C	PASS	intron_variant	MODIFIER	GRM1	484024	transcript	XM_005615490.3	protein_coding	3	c.966-72855T>C		-1	-1	-1	-1	-1	-1	0
1	37424396	T	C	PASS	intron_variant	MODIFIER	GRM1	484024	transcript	XM_005615491.3	protein_coding	3	c.966-72855T>C		-1	-1	-1	-1	-1	-1	0
1	37424396	T	C	PASS	intron_variant	MODIFIER	GRM1	484024	transcript	XM_003432537.4	protein_coding	3	c.966-72855T>C		-1	-1	-1	-1	-1	-1	0
1	37424396	T	C	PASS	intron_variant	MODIFIER	GRM1	484024	transcript	XM_014112679.2	protein_coding	3	c.966-72855T>C		-1	-1	-1	-1	-1	-1	0
1	37424396	T	C	PASS	intron_variant	MODIFIER	GRM1	484024	transcript	XM_005615493.3	protein_coding	3	c.966-72855T>C		-1	-1	-1	-1	-1	-1	0
1	45396731	G	C	PASS	intergenic_region	MODIFIER	LOC102153338-LOC111090678	102153338-111090678	intergenic_region	102153338-111090678		-1	n.45396731G>C		-1	-1	-1	-1	-1	-1	0
1	46621087	TA	T	PASS	intron_variant	MODIFIER	ARID1B	484047	transcript	XM_022424996.1	protein_coding	7	c.1546-53017delA		-1	-1	-1	-1	-1	-1	0
1	50251470	G	GGGGAGATTTTA	PASS	intron_variant	MODIFIER	PRKN	612316	transcript	XM_850059.5	protein_coding	7	c.868+51806_868+51807insTAAAATCTCCC		-1	-1	-1	-1	-1	-1	0
1	71219048	A	T	PASS	intergenic_region	MODIFIER	LOC111090717-PTCH1	111090717-484137	intergenic_region	111090717-484137		-1	n.71219048A>T		-1	-1	-1	-1	-1	-1	0
1	71265744	CTCTCTCTCTCTG	C	PASS	intron_variant	MODIFIER	PTCH1	484137	transcript	XM_003638871.3	protein_coding	2	c.389-2347_389-2336delTCTCTCTCTCTG		-1	-1	-1	-1	-1	-1	0
1	71265744	CTCTCTCTCTCTG	C	PASS	intron_variant	MODIFIER	LOC111096354	111096354	transcript	XR_002627725.1	pseudogene	1	n.1678+98_1678+109delCAGAGAGAGAGA		-1	-1	-1	-1	-1	-1	0
1	71486335	T	A	PASS	intron_variant	MODIFIER	FANCC	607277	transcript	XM_022420404.1	protein_coding	1	c.-81-1266T>A		-1	-1	-1	-1	-1	-1	0
1	71486335	T	A	PASS	intron_variant	MODIFIER	FANCC	607277	transcript	XM_022420406.1	protein_coding	1	c.-81-1266T>A		-1	-1	-1	-1	-1	-1	0
1	71486335	T	A	PASS	intron_variant	MODIFIER	FANCC	607277	transcript	XM_022420405.1	protein_coding	1	c.-81-1266T>A		-1	-1	-1	-1	-1	-1	0
1	71587868	T	G	PASS	intron_variant	MODIFIER	FANCC	607277	transcript	XM_022420404.1	protein_coding	6	c.525-9501T>G		-1	-1	-1	-1	-1	-1	0
1	71587868	T	G	PASS	intron_variant	MODIFIER	FANCC	607277	transcript	XM_022420406.1	protein_coding	6	c.525-9501T>G		-1	-1	-1	-1	-1	-1	0
1	71587868	T	G	PASS	intron_variant	MODIFIER	FANCC	607277	transcript	XM_022420405.1	protein_coding	6	c.525-9501T>G		-1	-1	-1	-1	-1	-1	0
1	71926737	T	C	PASS	intron_variant	MODIFIER	C1H9orf3	484139	transcript	XM_022420369.1	protein_coding	4	c.1119-1644A>G		-1	-1	-1	-1	-1	-1	0
1	71926737	T	C	PASS	intron_variant	MODIFIER	C1H9orf3	484139	transcript	XM_022420390.1	protein_coding	4	c.1118+6739A>G		-1	-1	-1	-1	-1	-1	0
1	71926737	T	C	PASS	intron_variant	MODIFIER	C1H9orf3	484139	transcript	XM_022420383.1	protein_coding	4	c.1119-1644A>G		-1	-1	-1	-1	-1	-1	0
1	71926737	T	C	PASS	intron_variant	MODIFIER	C1H9orf3	484139	transcript	XM_014117230.2	protein_coding	4	c.1119-1644A>G		-1	-1	-1	-1	-1	-1	0
1	71926737	T	C	PASS	intron_variant	MODIFIER	C1H9orf3	484139	transcript	XM_022420373.1	protein_coding	4	c.1119-1644A>G		-1	-1	-1	-1	-1	-1	0
1	71926737	T	C	PASS	intron_variant	MODIFIER	C1H9orf3	484139	transcript	XM_014117227.2	protein_coding	4	c.1119-1644A>G		-1	-1	-1	-1	-1	-1	0
1	72173175	G	C	PASS	downstream_gene_variant	MODIFIER	FBP2	476300	transcript	XM_533504.6	protein_coding	-1	c.*4908G>C		-1	-1	-1	-1	-1	-1	4688
1	72173175	G	C	PASS	intergenic_region	MODIFIER	FBP2-LOC100688687	476300-100688687	intergenic_region	476300-100688687		-1	n.72173175G>C		-1	-1	-1	-1	-1	-1	0
1	72213785	C	T	PASS	downstream_gene_variant	MODIFIER	LOC100688687	100688687	transcript	100688687	pseudogene	-1	n.*4205C>T		-1	-1	-1	-1	-1	-1	4205
1	72213785	C	T	PASS	downstream_gene_variant	MODIFIER	CTSL3	484140	transcript	XM_541257.3	protein_coding	-1	c.*2139G>A		-1	-1	-1	-1	-1	-1	1989
1	72213785	C	T	PASS	intergenic_region	MODIFIER	LOC100688687-CTSL3	100688687-484140	intergenic_region	100688687-484140		-1	n.72213785C>T		-1	-1	-1	-1	-1	-1	0
1	72359672	G	A	PASS	intron_variant	MODIFIER	DAPK1	484142	transcript	NM_001197157.1	protein_coding	1	c.63-1874C>T		-1	-1	-1	-1	-1	-1	0
1	72359672	G	A	PASS	intron_variant	MODIFIER	DAPK1	484142	transcript	XM_005615757.3	protein_coding	2	c.63-1874C>T		-1	-1	-1	-1	-1	-1	0
1	72359672	G	A	PASS	intron_variant	MODIFIER	DAPK1	484142	transcript	XM_005615759.2	protein_coding	2	c.63-1874C>T		-1	-1	-1	-1	-1	-1	0
1	72359672	G	A	PASS	intron_variant	MODIFIER	DAPK1	484142	transcript	XM_005615758.3	protein_coding	2	c.63-1874C>T		-1	-1	-1	-1	-1	-1	0
1	72359672	G	A	PASS	intron_variant	MODIFIER	DAPK1	484142	transcript	XM_005615756.3	protein_coding	2	c.63-1874C>T		-1	-1	-1	-1	-1	-1	0
1	72389603	G	A	PASS	intron_variant	MODIFIER	DAPK1	484142	transcript	NM_001197157.1	protein_coding	1	c.63-31805C>T		-1	-1	-1	-1	-1	-1	0
1	72389603	G	A	PASS	intron_variant	MODIFIER	DAPK1	484142	transcript	XM_005615757.3	protein_coding	2	c.63-31805C>T		-1	-1	-1	-1	-1	-1	0
1	72389603	G	A	PASS	intron_variant	MODIFIER	DAPK1	484142	transcript	XM_005615759.2	protein_coding	2	c.63-31805C>T		-1	-1	-1	-1	-1	-1	0
1	72389603	G	A	PASS	intron_variant	MODIFIER	DAPK1	484142	transcript	XM_005615758.3	protein_coding	2	c.63-31805C>T		-1	-1	-1	-1	-1	-1	0
1	72389603	G	A	PASS	intron_variant	MODIFIER	DAPK1	484142	transcript	XM_005615756.3	protein_coding	2	c.63-31805C>T		-1	-1	-1	-1	-1	-1	0
1	72389677	G	A	PASS	intron_variant	MODIFIER	DAPK1	484142	transcript	NM_001197157.1	protein_coding	1	c.63-31879C>T		-1	-1	-1	-1	-1	-1	0
1	72389677	G	A	PASS	intron_variant	MODIFIER	DAPK1	484142	transcript	XM_005615757.3	protein_coding	2	c.63-31879C>T		-1	-1	-1	-1	-1	-1	0
1	72389677	G	A	PASS	intron_variant	MODIFIER	DAPK1	484142	transcript	XM_005615759.2	protein_coding	2	c.63-31879C>T		-1	-1	-1	-1	-1	-1	0
1	72389677	G	A	PASS	intron_variant	MODIFIER	DAPK1	484142	transcript	XM_005615758.3	protein_coding	2	c.63-31879C>T		-1	-1	-1	-1	-1	-1	0
1	72389677	G	A	PASS	intron_variant	MODIFIER	DAPK1	484142	transcript	XM_005615756.3	protein_coding	2	c.63-31879C>T		-1	-1	-1	-1	-1	-1	0
1	72391074	C	G	PASS	intron_variant	MODIFIER	DAPK1	484142	transcript	NM_001197157.1	protein_coding	1	c.63-33276G>C		-1	-1	-1	-1	-1	-1	0
1	72391074	C	G	PASS	intron_variant	MODIFIER	DAPK1	484142	transcript	XM_005615757.3	protein_coding	2	c.63-33276G>C		-1	-1	-1	-1	-1	-1	0
1	72391074	C	G	PASS	intron_variant	MODIFIER	DAPK1	484142	transcript	XM_005615759.2	protein_coding	2	c.63-33276G>C		-1	-1	-1	-1	-1	-1	0
1	72391074	C	G	PASS	intron_variant	MODIFIER	DAPK1	484142	transcript	XM_005615758.3	protein_coding	2	c.63-33276G>C		-1	-1	-1	-1	-1	-1	0
1	72391074	C	G	PASS	intron_variant	MODIFIER	DAPK1	484142	transcript	XM_005615756.3	protein_coding	2	c.63-33276G>C		-1	-1	-1	-1	-1	-1	0
1	72391152	G	A	PASS	intron_variant	MODIFIER	DAPK1	484142	transcript	NM_001197157.1	protein_coding	1	c.63-33354C>T		-1	-1	-1	-1	-1	-1	0
1	72391152	G	A	PASS	intron_variant	MODIFIER	DAPK1	484142	transcript	XM_005615757.3	protein_coding	2	c.63-33354C>T		-1	-1	-1	-1	-1	-1	0
1	72391152	G	A	PASS	intron_variant	MODIFIER	DAPK1	484142	transcript	XM_005615759.2	protein_coding	2	c.63-33354C>T		-1	-1	-1	-1	-1	-1	0
1	72391152	G	A	PASS	intron_variant	MODIFIER	DAPK1	484142	transcript	XM_005615758.3	protein_coding	2	c.63-33354C>T		-1	-1	-1	-1	-1	-1	0
1	72391152	G	A	PASS	intron_variant	MODIFIER	DAPK1	484142	transcript	XM_005615756.3	protein_coding	2	c.63-33354C>T		-1	-1	-1	-1	-1	-1	0
1	72392023	T	G	PASS	intron_variant	MODIFIER	DAPK1	484142	transcript	NM_001197157.1	protein_coding	1	c.63-34225A>C		-1	-1	-1	-1	-1	-1	0
1	72392023	T	G	PASS	intron_variant	MODIFIER	DAPK1	484142	transcript	XM_005615757.3	protein_coding	2	c.63-34225A>C		-1	-1	-1	-1	-1	-1	0
1	72392023	T	G	PASS	intron_variant	MODIFIER	DAPK1	484142	transcript	XM_005615759.2	protein_coding	2	c.63-34225A>C		-1	-1	-1	-1	-1	-1	0
1	72392023	T	G	PASS	intron_variant	MODIFIER	DAPK1	484142	transcript	XM_005615758.3	protein_coding	2	c.63-34225A>C		-1	-1	-1	-1	-1	-1	0
1	72392023	T	G	PASS	intron_variant	MODIFIER	DAPK1	484142	transcript	XM_005615756.3	protein_coding	2	c.63-34225A>C		-1	-1	-1	-1	-1	-1	0
1	72392671	G	GT	PASS	intron_variant	MODIFIER	DAPK1	484142	transcript	NM_001197157.1	protein_coding	1	c.63-34874_63-34873insA		-1	-1	-1	-1	-1	-1	0
1	72392671	G	GT	PASS	intron_variant	MODIFIER	DAPK1	484142	transcript	XM_005615757.3	protein_coding	2	c.63-34874_63-34873insA		-1	-1	-1	-1	-1	-1	0
1	72392671	G	GT	PASS	intron_variant	MODIFIER	DAPK1	484142	transcript	XM_005615759.2	protein_coding	2	c.63-34874_63-34873insA		-1	-1	-1	-1	-1	-1	0
1	72392671	G	GT	PASS	intron_variant	MODIFIER	DAPK1	484142	transcript	XM_005615758.3	protein_coding	2	c.63-34874_63-34873insA		-1	-1	-1	-1	-1	-1	0
1	72392671	G	GT	PASS	intron_variant	MODIFIER	DAPK1	484142	transcript	XM_005615756.3	protein_coding	2	c.63-34874_63-34873insA		-1	-1	-1	-1	-1	-1	0
1	72393365	AGTACCC	A	PASS	intron_variant	MODIFIER	DAPK1	484142	transcript	NM_001197157.1	protein_coding	1	c.63-35573_63-35568delGGGTAC		-1	-1	-1	-1	-1	-1	0
1	72393365	AGTACCC	A	PASS	intron_variant	MODIFIER	DAPK1	484142	transcript	XM_005615757.3	protein_coding	2	c.63-35573_63-35568delGGGTAC		-1	-1	-1	-1	-1	-1	0
1	72393365	AGTACCC	A	PASS	intron_variant	MODIFIER	DAPK1	484142	transcript	XM_005615759.2	protein_coding	2	c.63-35573_63-35568delGGGTAC		-1	-1	-1	-1	-1	-1	0
1	72393365	AGTACCC	A	PASS	intron_variant	MODIFIER	DAPK1	484142	transcript	XM_005615758.3	protein_coding	2	c.63-35573_63-35568delGGGTAC		-1	-1	-1	-1	-1	-1	0
1	72393365	AGTACCC	A	PASS	intron_variant	MODIFIER	DAPK1	484142	transcript	XM_005615756.3	protein_coding	2	c.63-35573_63-35568delGGGTAC		-1	-1	-1	-1	-1	-1	0
1	72406667	C	T	PASS	intron_variant	MODIFIER	DAPK1	484142	transcript	NM_001197157.1	protein_coding	1	c.62+40956G>A		-1	-1	-1	-1	-1	-1	0
1	72406667	C	T	PASS	intron_variant	MODIFIER	DAPK1	484142	transcript	XM_005615757.3	protein_coding	2	c.62+40956G>A		-1	-1	-1	-1	-1	-1	0
1	72406667	C	T	PASS	intron_variant	MODIFIER	DAPK1	484142	transcript	XM_005615759.2	protein_coding	2	c.62+40956G>A		-1	-1	-1	-1	-1	-1	0
1	72406667	C	T	PASS	intron_variant	MODIFIER	DAPK1	484142	transcript	XM_005615758.3	protein_coding	2	c.62+40956G>A		-1	-1	-1	-1	-1	-1	0
1	72406667	C	T	PASS	intron_variant	MODIFIER	DAPK1	484142	transcript	XM_005615756.3	protein_coding	2	c.62+40956G>A		-1	-1	-1	-1	-1	-1	0
1	72407264	G	GA	PASS	intron_variant	MODIFIER	DAPK1	484142	transcript	NM_001197157.1	protein_coding	1	c.62+40358_62+40359insT		-1	-1	-1	-1	-1	-1	0
1	72407264	G	GA	PASS	intron_variant	MODIFIER	DAPK1	484142	transcript	XM_005615757.3	protein_coding	2	c.62+40358_62+40359insT		-1	-1	-1	-1	-1	-1	0
1	72407264	G	GA	PASS	intron_variant	MODIFIER	DAPK1	484142	transcript	XM_005615759.2	protein_coding	2	c.62+40358_62+40359insT		-1	-1	-1	-1	-1	-1	0
1	72407264	G	GA	PASS	intron_variant	MODIFIER	DAPK1	484142	transcript	XM_005615758.3	protein_coding	2	c.62+40358_62+40359insT		-1	-1	-1	-1	-1	-1	0
1	72407264	G	GA	PASS	intron_variant	MODIFIER	DAPK1	484142	transcript	XM_005615756.3	protein_coding	2	c.62+40358_62+40359insT		-1	-1	-1	-1	-1	-1	0
1	72407481	CT	C	PASS	intron_variant	MODIFIER	DAPK1	484142	transcript	NM_001197157.1	protein_coding	1	c.62+40141delA		-1	-1	-1	-1	-1	-1	0
1	72407481	CT	C	PASS	intron_variant	MODIFIER	DAPK1	484142	transcript	XM_005615757.3	protein_coding	2	c.62+40141delA		-1	-1	-1	-1	-1	-1	0
1	72407481	CT	C	PASS	intron_variant	MODIFIER	DAPK1	484142	transcript	XM_005615759.2	protein_coding	2	c.62+40141delA		-1	-1	-1	-1	-1	-1	0
1	72407481	CT	C	PASS	intron_variant	MODIFIER	DAPK1	484142	transcript	XM_005615758.3	protein_coding	2	c.62+40141delA		-1	-1	-1	-1	-1	-1	0
1	72407481	CT	C	PASS	intron_variant	MODIFIER	DAPK1	484142	transcript	XM_005615756.3	protein_coding	2	c.62+40141delA		-1	-1	-1	-1	-1	-1	0
1	72409547	G	A	PASS	intron_variant	MODIFIER	DAPK1	484142	transcript	NM_001197157.1	protein_coding	1	c.62+38076C>T		-1	-1	-1	-1	-1	-1	0
1	72409547	G	A	PASS	intron_variant	MODIFIER	DAPK1	484142	transcript	XM_005615757.3	protein_coding	2	c.62+38076C>T		-1	-1	-1	-1	-1	-1	0
1	72409547	G	A	PASS	intron_variant	MODIFIER	DAPK1	484142	transcript	XM_005615759.2	protein_coding	2	c.62+38076C>T		-1	-1	-1	-1	-1	-1	0
1	72409547	G	A	PASS	intron_variant	MODIFIER	DAPK1	484142	transcript	XM_005615758.3	protein_coding	2	c.62+38076C>T		-1	-1	-1	-1	-1	-1	0
1	72409547	G	A	PASS	intron_variant	MODIFIER	DAPK1	484142	transcript	XM_005615756.3	protein_coding	2	c.62+38076C>T		-1	-1	-1	-1	-1	-1	0
1	72410148	C	T	PASS	intron_variant	MODIFIER	DAPK1	484142	transcript	NM_001197157.1	protein_coding	1	c.62+37475G>A		-1	-1	-1	-1	-1	-1	0
1	72410148	C	T	PASS	intron_variant	MODIFIER	DAPK1	484142	transcript	XM_005615757.3	protein_coding	2	c.62+37475G>A		-1	-1	-1	-1	-1	-1	0
1	72410148	C	T	PASS	intron_variant	MODIFIER	DAPK1	484142	transcript	XM_005615759.2	protein_coding	2	c.62+37475G>A		-1	-1	-1	-1	-1	-1	0
1	72410148	C	T	PASS	intron_variant	MODIFIER	DAPK1	484142	transcript	XM_005615758.3	protein_coding	2	c.62+37475G>A		-1	-1	-1	-1	-1	-1	0
1	72410148	C	T	PASS	intron_variant	MODIFIER	DAPK1	484142	transcript	XM_005615756.3	protein_coding	2	c.62+37475G>A		-1	-1	-1	-1	-1	-1	0
1	72412013	G	A	PASS	intron_variant	MODIFIER	DAPK1	484142	transcript	NM_001197157.1	protein_coding	1	c.62+35610C>T		-1	-1	-1	-1	-1	-1	0
1	72412013	G	A	PASS	intron_variant	MODIFIER	DAPK1	484142	transcript	XM_005615757.3	protein_coding	2	c.62+35610C>T		-1	-1	-1	-1	-1	-1	0
1	72412013	G	A	PASS	intron_variant	MODIFIER	DAPK1	484142	transcript	XM_005615759.2	protein_coding	2	c.62+35610C>T		-1	-1	-1	-1	-1	-1	0
1	72412013	G	A	PASS	intron_variant	MODIFIER	DAPK1	484142	transcript	XM_005615758.3	protein_coding	2	c.62+35610C>T		-1	-1	-1	-1	-1	-1	0
1	72412013	G	A	PASS	intron_variant	MODIFIER	DAPK1	484142	transcript	XM_005615756.3	protein_coding	2	c.62+35610C>T		-1	-1	-1	-1	-1	-1	0
1	72412228	T	G	PASS	intron_variant	MODIFIER	DAPK1	484142	transcript	NM_001197157.1	protein_coding	1	c.62+35395A>C		-1	-1	-1	-1	-1	-1	0
1	72412228	T	G	PASS	intron_variant	MODIFIER	DAPK1	484142	transcript	XM_005615757.3	protein_coding	2	c.62+35395A>C		-1	-1	-1	-1	-1	-1	0
1	72412228	T	G	PASS	intron_variant	MODIFIER	DAPK1	484142	transcript	XM_005615759.2	protein_coding	2	c.62+35395A>C		-1	-1	-1	-1	-1	-1	0
1	72412228	T	G	PASS	intron_variant	MODIFIER	DAPK1	484142	transcript	XM_005615758.3	protein_coding	2	c.62+35395A>C		-1	-1	-1	-1	-1	-1	0
1	72412228	T	G	PASS	intron_variant	MODIFIER	DAPK1	484142	transcript	XM_005615756.3	protein_coding	2	c.62+35395A>C		-1	-1	-1	-1	-1	-1	0
1	72412315	CTAGTT	C	PASS	intron_variant	MODIFIER	DAPK1	484142	transcript	NM_001197157.1	protein_coding	1	c.62+35303_62+35307delAACTA		-1	-1	-1	-1	-1	-1	0
1	72412315	CTAGTT	C	PASS	intron_variant	MODIFIER	DAPK1	484142	transcript	XM_005615757.3	protein_coding	2	c.62+35303_62+35307delAACTA		-1	-1	-1	-1	-1	-1	0
1	72412315	CTAGTT	C	PASS	intron_variant	MODIFIER	DAPK1	484142	transcript	XM_005615759.2	protein_coding	2	c.62+35303_62+35307delAACTA		-1	-1	-1	-1	-1	-1	0
1	72412315	CTAGTT	C	PASS	intron_variant	MODIFIER	DAPK1	484142	transcript	XM_005615758.3	protein_coding	2	c.62+35303_62+35307delAACTA		-1	-1	-1	-1	-1	-1	0
1	72412315	CTAGTT	C	PASS	intron_variant	MODIFIER	DAPK1	484142	transcript	XM_005615756.3	protein_coding	2	c.62+35303_62+35307delAACTA		-1	-1	-1	-1	-1	-1	0
1	72412683	T	A	PASS	intron_variant	MODIFIER	DAPK1	484142	transcript	NM_001197157.1	protein_coding	1	c.62+34940A>T		-1	-1	-1	-1	-1	-1	0
1	72412683	T	A	PASS	intron_variant	MODIFIER	DAPK1	484142	transcript	XM_005615757.3	protein_coding	2	c.62+34940A>T		-1	-1	-1	-1	-1	-1	0
1	72412683	T	A	PASS	intron_variant	MODIFIER	DAPK1	484142	transcript	XM_005615759.2	protein_coding	2	c.62+34940A>T		-1	-1	-1	-1	-1	-1	0
1	72412683	T	A	PASS	intron_variant	MODIFIER	DAPK1	484142	transcript	XM_005615758.3	protein_coding	2	c.62+34940A>T		-1	-1	-1	-1	-1	-1	0
1	72412683	T	A	PASS	intron_variant	MODIFIER	DAPK1	484142	transcript	XM_005615756.3	protein_coding	2	c.62+34940A>T		-1	-1	-1	-1	-1	-1	0
1	72416211	AG	A	PASS	intron_variant	MODIFIER	DAPK1	484142	transcript	NM_001197157.1	protein_coding	1	c.62+31411delC		-1	-1	-1	-1	-1	-1	0
1	72416211	AG	A	PASS	intron_variant	MODIFIER	DAPK1	484142	transcript	XM_005615757.3	protein_coding	2	c.62+31411delC		-1	-1	-1	-1	-1	-1	0
1	72416211	AG	A	PASS	intron_variant	MODIFIER	DAPK1	484142	transcript	XM_005615759.2	protein_coding	2	c.62+31411delC		-1	-1	-1	-1	-1	-1	0
1	72416211	AG	A	PASS	intron_variant	MODIFIER	DAPK1	484142	transcript	XM_005615758.3	protein_coding	2	c.62+31411delC		-1	-1	-1	-1	-1	-1	0
1	72416211	AG	A	PASS	intron_variant	MODIFIER	DAPK1	484142	transcript	XM_005615756.3	protein_coding	2	c.62+31411delC		-1	-1	-1	-1	-1	-1	0
1	72419593	A	T	PASS	intron_variant	MODIFIER	DAPK1	484142	transcript	NM_001197157.1	protein_coding	1	c.62+28030T>A		-1	-1	-1	-1	-1	-1	0
1	72419593	A	T	PASS	intron_variant	MODIFIER	DAPK1	484142	transcript	XM_005615757.3	protein_coding	2	c.62+28030T>A		-1	-1	-1	-1	-1	-1	0
1	72419593	A	T	PASS	intron_variant	MODIFIER	DAPK1	484142	transcript	XM_005615759.2	protein_coding	2	c.62+28030T>A		-1	-1	-1	-1	-1	-1	0
1	72419593	A	T	PASS	intron_variant	MODIFIER	DAPK1	484142	transcript	XM_005615758.3	protein_coding	2	c.62+28030T>A		-1	-1	-1	-1	-1	-1	0
1	72419593	A	T	PASS	intron_variant	MODIFIER	DAPK1	484142	transcript	XM_005615756.3	protein_coding	2	c.62+28030T>A		-1	-1	-1	-1	-1	-1	0
1	72424521	G	A	PASS	intron_variant	MODIFIER	DAPK1	484142	transcript	NM_001197157.1	protein_coding	1	c.62+23102C>T		-1	-1	-1	-1	-1	-1	0
1	72424521	G	A	PASS	intron_variant	MODIFIER	DAPK1	484142	transcript	XM_005615757.3	protein_coding	2	c.62+23102C>T		-1	-1	-1	-1	-1	-1	0
1	72424521	G	A	PASS	intron_variant	MODIFIER	DAPK1	484142	transcript	XM_005615759.2	protein_coding	2	c.62+23102C>T		-1	-1	-1	-1	-1	-1	0
1	72424521	G	A	PASS	intron_variant	MODIFIER	DAPK1	484142	transcript	XM_005615758.3	protein_coding	2	c.62+23102C>T		-1	-1	-1	-1	-1	-1	0
1	72424521	G	A	PASS	intron_variant	MODIFIER	DAPK1	484142	transcript	XM_005615756.3	protein_coding	2	c.62+23102C>T		-1	-1	-1	-1	-1	-1	0
1	72428515	G	A	PASS	intron_variant	MODIFIER	DAPK1	484142	transcript	NM_001197157.1	protein_coding	1	c.62+19108C>T		-1	-1	-1	-1	-1	-1	0
1	72428515	G	A	PASS	intron_variant	MODIFIER	DAPK1	484142	transcript	XM_005615757.3	protein_coding	2	c.62+19108C>T		-1	-1	-1	-1	-1	-1	0
1	72428515	G	A	PASS	intron_variant	MODIFIER	DAPK1	484142	transcript	XM_005615759.2	protein_coding	2	c.62+19108C>T		-1	-1	-1	-1	-1	-1	0
1	72428515	G	A	PASS	intron_variant	MODIFIER	DAPK1	484142	transcript	XM_005615758.3	protein_coding	2	c.62+19108C>T		-1	-1	-1	-1	-1	-1	0
1	72428515	G	A	PASS	intron_variant	MODIFIER	DAPK1	484142	transcript	XM_005615756.3	protein_coding	2	c.62+19108C>T		-1	-1	-1	-1	-1	-1	0
1	72429256	G	C	PASS	intron_variant	MODIFIER	DAPK1	484142	transcript	NM_001197157.1	protein_coding	1	c.62+18367C>G		-1	-1	-1	-1	-1	-1	0
1	72429256	G	C	PASS	intron_variant	MODIFIER	DAPK1	484142	transcript	XM_005615757.3	protein_coding	2	c.62+18367C>G		-1	-1	-1	-1	-1	-1	0
1	72429256	G	C	PASS	intron_variant	MODIFIER	DAPK1	484142	transcript	XM_005615759.2	protein_coding	2	c.62+18367C>G		-1	-1	-1	-1	-1	-1	0
1	72429256	G	C	PASS	intron_variant	MODIFIER	DAPK1	484142	transcript	XM_005615758.3	protein_coding	2	c.62+18367C>G		-1	-1	-1	-1	-1	-1	0
1	72429256	G	C	PASS	intron_variant	MODIFIER	DAPK1	484142	transcript	XM_005615756.3	protein_coding	2	c.62+18367C>G		-1	-1	-1	-1	-1	-1	0
1	72431739	C	T	PASS	intron_variant	MODIFIER	DAPK1	484142	transcript	NM_001197157.1	protein_coding	1	c.62+15884G>A		-1	-1	-1	-1	-1	-1	0
1	72431739	C	T	PASS	intron_variant	MODIFIER	DAPK1	484142	transcript	XM_005615757.3	protein_coding	2	c.62+15884G>A		-1	-1	-1	-1	-1	-1	0
1	72431739	C	T	PASS	intron_variant	MODIFIER	DAPK1	484142	transcript	XM_005615759.2	protein_coding	2	c.62+15884G>A		-1	-1	-1	-1	-1	-1	0
1	72431739	C	T	PASS	intron_variant	MODIFIER	DAPK1	484142	transcript	XM_005615758.3	protein_coding	2	c.62+15884G>A		-1	-1	-1	-1	-1	-1	0
1	72431739	C	T	PASS	intron_variant	MODIFIER	DAPK1	484142	transcript	XM_005615756.3	protein_coding	2	c.62+15884G>A		-1	-1	-1	-1	-1	-1	0
1	72433276	C	T	PASS	intron_variant	MODIFIER	DAPK1	484142	transcript	NM_001197157.1	protein_coding	1	c.62+14347G>A		-1	-1	-1	-1	-1	-1	0
1	72433276	C	T	PASS	intron_variant	MODIFIER	DAPK1	484142	transcript	XM_005615757.3	protein_coding	2	c.62+14347G>A		-1	-1	-1	-1	-1	-1	0
1	72433276	C	T	PASS	intron_variant	MODIFIER	DAPK1	484142	transcript	XM_005615759.2	protein_coding	2	c.62+14347G>A		-1	-1	-1	-1	-1	-1	0
1	72433276	C	T	PASS	intron_variant	MODIFIER	DAPK1	484142	transcript	XM_005615758.3	protein_coding	2	c.62+14347G>A		-1	-1	-1	-1	-1	-1	0
1	72433276	C	T	PASS	intron_variant	MODIFIER	DAPK1	484142	transcript	XM_005615756.3	protein_coding	2	c.62+14347G>A		-1	-1	-1	-1	-1	-1	0
1	72433290	G	A	PASS	intron_variant	MODIFIER	DAPK1	484142	transcript	NM_001197157.1	protein_coding	1	c.62+14333C>T		-1	-1	-1	-1	-1	-1	0
1	72433290	G	A	PASS	intron_variant	MODIFIER	DAPK1	484142	transcript	XM_005615757.3	protein_coding	2	c.62+14333C>T		-1	-1	-1	-1	-1	-1	0
1	72433290	G	A	PASS	intron_variant	MODIFIER	DAPK1	484142	transcript	XM_005615759.2	protein_coding	2	c.62+14333C>T		-1	-1	-1	-1	-1	-1	0
1	72433290	G	A	PASS	intron_variant	MODIFIER	DAPK1	484142	transcript	XM_005615758.3	protein_coding	2	c.62+14333C>T		-1	-1	-1	-1	-1	-1	0
1	72433290	G	A	PASS	intron_variant	MODIFIER	DAPK1	484142	transcript	XM_005615756.3	protein_coding	2	c.62+14333C>T		-1	-1	-1	-1	-1	-1	0
1	72437404	TTTTTCTTTC	T	PASS	intron_variant	MODIFIER	DAPK1	484142	transcript	NM_001197157.1	protein_coding	1	c.62+10210_62+10218delGAAAGAAAA		-1	-1	-1	-1	-1	-1	0
1	72437404	TTTTTCTTTC	T	PASS	intron_variant	MODIFIER	DAPK1	484142	transcript	XM_005615757.3	protein_coding	2	c.62+10210_62+10218delGAAAGAAAA		-1	-1	-1	-1	-1	-1	0
1	72437404	TTTTTCTTTC	T	PASS	intron_variant	MODIFIER	DAPK1	484142	transcript	XM_005615759.2	protein_coding	2	c.62+10210_62+10218delGAAAGAAAA		-1	-1	-1	-1	-1	-1	0
1	72437404	TTTTTCTTTC	T	PASS	intron_variant	MODIFIER	DAPK1	484142	transcript	XM_005615758.3	protein_coding	2	c.62+10210_62+10218delGAAAGAAAA		-1	-1	-1	-1	-1	-1	0
1	72437404	TTTTTCTTTC	T	PASS	intron_variant	MODIFIER	DAPK1	484142	transcript	XM_005615756.3	protein_coding	2	c.62+10210_62+10218delGAAAGAAAA		-1	-1	-1	-1	-1	-1	0
1	72437955	G	C	PASS	intron_variant	MODIFIER	DAPK1	484142	transcript	NM_001197157.1	protein_coding	1	c.62+9668C>G		-1	-1	-1	-1	-1	-1	0
1	72437955	G	C	PASS	intron_variant	MODIFIER	DAPK1	484142	transcript	XM_005615757.3	protein_coding	2	c.62+9668C>G		-1	-1	-1	-1	-1	-1	0
1	72437955	G	C	PASS	intron_variant	MODIFIER	DAPK1	484142	transcript	XM_005615759.2	protein_coding	2	c.62+9668C>G		-1	-1	-1	-1	-1	-1	0
1	72437955	G	C	PASS	intron_variant	MODIFIER	DAPK1	484142	transcript	XM_005615758.3	protein_coding	2	c.62+9668C>G		-1	-1	-1	-1	-1	-1	0
1	72437955	G	C	PASS	intron_variant	MODIFIER	DAPK1	484142	transcript	XM_005615756.3	protein_coding	2	c.62+9668C>G		-1	-1	-1	-1	-1	-1	0
1	72446518	G	A	PASS	intron_variant	MODIFIER	DAPK1	484142	transcript	NM_001197157.1	protein_coding	1	c.62+1105C>T		-1	-1	-1	-1	-1	-1	0
1	72446518	G	A	PASS	intron_variant	MODIFIER	DAPK1	484142	transcript	XM_005615757.3	protein_coding	2	c.62+1105C>T		-1	-1	-1	-1	-1	-1	0
1	72446518	G	A	PASS	intron_variant	MODIFIER	DAPK1	484142	transcript	XM_005615759.2	protein_coding	2	c.62+1105C>T		-1	-1	-1	-1	-1	-1	0
1	72446518	G	A	PASS	intron_variant	MODIFIER	DAPK1	484142	transcript	XM_005615758.3	protein_coding	2	c.62+1105C>T		-1	-1	-1	-1	-1	-1	0
1	72446518	G	A	PASS	intron_variant	MODIFIER	DAPK1	484142	transcript	XM_005615756.3	protein_coding	2	c.62+1105C>T		-1	-1	-1	-1	-1	-1	0
1	72447595	G	T	PASS	intron_variant	MODIFIER	DAPK1	484142	transcript	NM_001197157.1	protein_coding	1	c.62+28C>A		-1	-1	-1	-1	-1	-1	0
1	72447595	G	T	PASS	intron_variant	MODIFIER	DAPK1	484142	transcript	XM_005615757.3	protein_coding	2	c.62+28C>A		-1	-1	-1	-1	-1	-1	0
1	72447595	G	T	PASS	intron_variant	MODIFIER	DAPK1	484142	transcript	XM_005615759.2	protein_coding	2	c.62+28C>A		-1	-1	-1	-1	-1	-1	0
1	72447595	G	T	PASS	intron_variant	MODIFIER	DAPK1	484142	transcript	XM_005615758.3	protein_coding	2	c.62+28C>A		-1	-1	-1	-1	-1	-1	0
1	72447595	G	T	PASS	intron_variant	MODIFIER	DAPK1	484142	transcript	XM_005615756.3	protein_coding	2	c.62+28C>A		-1	-1	-1	-1	-1	-1	0
1	72845567	G	C	PASS	intergenic_region	MODIFIER	LOC111096376-LOC106559362	111096376-106559362	intergenic_region	111096376-106559362		-1	n.72845567G>C		-1	-1	-1	-1	-1	-1	0
1	73129948	G	C	PASS	intergenic_region	MODIFIER	LOC106559315-LOC111090722	106559315-111090722	intergenic_region	106559315-111090722		-1	n.73129948G>C		-1	-1	-1	-1	-1	-1	0
1	73130724	A	G	PASS	intergenic_region	MODIFIER	LOC106559315-LOC111090722	106559315-111090722	intergenic_region	106559315-111090722		-1	n.73130724A>G		-1	-1	-1	-1	-1	-1	0
1	73133005	C	T	PASS	intergenic_region	MODIFIER	LOC106559315-LOC111090722	106559315-111090722	intergenic_region	106559315-111090722		-1	n.73133005C>T		-1	-1	-1	-1	-1	-1	0
1	73134136	C	T	PASS	intergenic_region	MODIFIER	LOC106559315-LOC111090722	106559315-111090722	intergenic_region	106559315-111090722		-1	n.73134136C>T		-1	-1	-1	-1	-1	-1	0
1	73134703	C	T	PASS	intergenic_region	MODIFIER	LOC106559315-LOC111090722	106559315-111090722	intergenic_region	106559315-111090722		-1	n.73134703C>T		-1	-1	-1	-1	-1	-1	0
1	73135196	C	T	PASS	intergenic_region	MODIFIER	LOC106559315-LOC111090722	106559315-111090722	intergenic_region	106559315-111090722		-1	n.73135196C>T		-1	-1	-1	-1	-1	-1	0
1	73192782	G	A	PASS	intergenic_region	MODIFIER	LOC106559315-LOC111090722	106559315-111090722	intergenic_region	106559315-111090722		-1	n.73192782G>A		-1	-1	-1	-1	-1	-1	0
1	73265009	G	A	PASS	downstream_gene_variant	MODIFIER	LOC111090722	111090722	transcript	XR_002615536.1	pseudogene	-1	n.*1625G>A		-1	-1	-1	-1	-1	-1	1625
1	73265009	G	A	PASS	intergenic_region	MODIFIER	LOC111090722-LOC100682985	111090722-100682985	intergenic_region	111090722-100682985		-1	n.73265009G>A		-1	-1	-1	-1	-1	-1	0
1	73338275	TC	T	PASS	intron_variant	MODIFIER	LOC100682985	100682985	transcript	100682985	pseudogene	1	n.48+2006delC		-1	-1	-1	-1	-1	-1	0
1	73498063	C	A	PASS	intron_variant	MODIFIER	ISCA1	100683051	transcript	XM_003432609.3	protein_coding	3	c.-27+9503C>A		-1	-1	-1	-1	-1	-1	0
1	73498063	C	A	PASS	intron_variant	MODIFIER	ISCA1	100683051	transcript	XM_014117259.2	protein_coding	2	c.-27+22570C>A		-1	-1	-1	-1	-1	-1	0
1	73498063	C	A	PASS	intron_variant	MODIFIER	ISCA1	100683051	transcript	XM_022420499.1	protein_coding	2	c.-27+22570C>A		-1	-1	-1	-1	-1	-1	0
1	73498063	C	A	PASS	intron_variant	MODIFIER	ISCA1	100683051	transcript	XM_022420509.1	protein_coding	2	c.-27+22570C>A		-1	-1	-1	-1	-1	-1	0
1	73498063	C	A	PASS	intron_variant	MODIFIER	ISCA1	100683051	transcript	XM_005615803.2	protein_coding	2	c.-27+9503C>A		-1	-1	-1	-1	-1	-1	0
1	73498063	C	A	PASS	intron_variant	MODIFIER	ISCA1	100683051	transcript	XM_022420480.1	protein_coding	3	c.-27+9503C>A		-1	-1	-1	-1	-1	-1	0
1	73498063	C	A	PASS	intron_variant	MODIFIER	ISCA1	100683051	transcript	XM_022420485.1	protein_coding	3	c.-27+9503C>A		-1	-1	-1	-1	-1	-1	0
1	73498063	C	A	PASS	intron_variant	MODIFIER	ISCA1	100683051	transcript	XM_022420493.1	protein_coding	2	c.-27+9503C>A		-1	-1	-1	-1	-1	-1	0
1	73501038	A	G	PASS	intron_variant	MODIFIER	ISCA1	100683051	transcript	XM_003432609.3	protein_coding	3	c.-27+12478A>G		-1	-1	-1	-1	-1	-1	0
1	73501038	A	G	PASS	intron_variant	MODIFIER	ISCA1	100683051	transcript	XM_014117259.2	protein_coding	2	c.-26-19968A>G		-1	-1	-1	-1	-1	-1	0
1	73501038	A	G	PASS	intron_variant	MODIFIER	ISCA1	100683051	transcript	XM_022420499.1	protein_coding	2	c.-26-19968A>G		-1	-1	-1	-1	-1	-1	0
1	73501038	A	G	PASS	intron_variant	MODIFIER	ISCA1	100683051	transcript	XM_022420509.1	protein_coding	2	c.-26-19968A>G		-1	-1	-1	-1	-1	-1	0
1	73501038	A	G	PASS	intron_variant	MODIFIER	ISCA1	100683051	transcript	XM_005615803.2	protein_coding	2	c.-27+12478A>G		-1	-1	-1	-1	-1	-1	0
1	73501038	A	G	PASS	intron_variant	MODIFIER	ISCA1	100683051	transcript	XM_022420480.1	protein_coding	3	c.-27+12478A>G		-1	-1	-1	-1	-1	-1	0
1	73501038	A	G	PASS	intron_variant	MODIFIER	ISCA1	100683051	transcript	XM_022420485.1	protein_coding	3	c.-27+12478A>G		-1	-1	-1	-1	-1	-1	0
1	73501038	A	G	PASS	intron_variant	MODIFIER	ISCA1	100683051	transcript	XM_022420493.1	protein_coding	2	c.-27+12478A>G		-1	-1	-1	-1	-1	-1	0
1	73555994	T	C	PASS	intron_variant	MODIFIER	LOC111096422	111096422	transcript	XR_002627891.1	pseudogene	2	n.295-2944T>C		-1	-1	-1	-1	-1	-1	0
1	73673041	G	GACAGAA	PASS	intron_variant	MODIFIER	NAA35	476304	transcript	XM_005615804.3	protein_coding	14	c.1224-4861_1224-4860insTTCTGT		-1	-1	-1	-1	-1	-1	0
1	73673041	G	GACAGAA	PASS	intron_variant	MODIFIER	NAA35	476304	transcript	XM_533507.6	protein_coding	14	c.1224-4861_1224-4860insTTCTGT		-1	-1	-1	-1	-1	-1	0
1	73673041	G	GACAGAA	PASS	intron_variant	MODIFIER	NAA35	476304	transcript	XM_022420549.1	protein_coding	14	c.1224-4861_1224-4860insTTCTGT		-1	-1	-1	-1	-1	-1	0
1	73673041	G	GACAGAA	PASS	intron_variant	MODIFIER	NAA35	476304	transcript	XM_005615805.3	protein_coding	14	c.1224-4861_1224-4860insTTCTGT		-1	-1	-1	-1	-1	-1	0
1	73673041	G	GACAGAA	PASS	intron_variant	MODIFIER	NAA35	476304	transcript	XM_014117281.2	protein_coding	14	c.1224-4861_1224-4860insTTCTGT		-1	-1	-1	-1	-1	-1	0
1	73673041	G	GACAGAA	PASS	intron_variant	MODIFIER	NAA35	476304	transcript	XM_005615806.3	protein_coding	14	c.1224-4861_1224-4860insTTCTGT		-1	-1	-1	-1	-1	-1	0
1	73673041	G	GACAGAA	PASS	intron_variant	MODIFIER	NAA35	476304	transcript	XM_022420533.1	protein_coding	14	c.1224-4861_1224-4860insTTCTGT		-1	-1	-1	-1	-1	-1	0
1	73727600	G	T	PASS	intron_variant	MODIFIER	NAA35	476304	transcript	XM_005615804.3	protein_coding	6	c.517-7336C>A		-1	-1	-1	-1	-1	-1	0
1	73727600	G	T	PASS	intron_variant	MODIFIER	NAA35	476304	transcript	XM_533507.6	protein_coding	6	c.517-7336C>A		-1	-1	-1	-1	-1	-1	0
1	73727600	G	T	PASS	intron_variant	MODIFIER	NAA35	476304	transcript	XM_022420549.1	protein_coding	6	c.517-7336C>A		-1	-1	-1	-1	-1	-1	0
1	73727600	G	T	PASS	intron_variant	MODIFIER	NAA35	476304	transcript	XM_005615805.3	protein_coding	6	c.517-7336C>A		-1	-1	-1	-1	-1	-1	0
1	73727600	G	T	PASS	intron_variant	MODIFIER	NAA35	476304	transcript	XM_014117281.2	protein_coding	6	c.517-7336C>A		-1	-1	-1	-1	-1	-1	0
1	73727600	G	T	PASS	intron_variant	MODIFIER	NAA35	476304	transcript	XM_005615806.3	protein_coding	6	c.517-7336C>A		-1	-1	-1	-1	-1	-1	0
1	73727600	G	T	PASS	intron_variant	MODIFIER	NAA35	476304	transcript	XM_022420533.1	protein_coding	6	c.517-7336C>A		-1	-1	-1	-1	-1	-1	0
1	73737115	T	A	PASS	intron_variant	MODIFIER	NAA35	476304	transcript	XM_005615804.3	protein_coding	6	c.516+1206A>T		-1	-1	-1	-1	-1	-1	0
1	73737115	T	A	PASS	intron_variant	MODIFIER	NAA35	476304	transcript	XM_533507.6	protein_coding	6	c.516+1206A>T		-1	-1	-1	-1	-1	-1	0
1	73737115	T	A	PASS	intron_variant	MODIFIER	NAA35	476304	transcript	XM_022420549.1	protein_coding	6	c.516+1206A>T		-1	-1	-1	-1	-1	-1	0
1	73737115	T	A	PASS	intron_variant	MODIFIER	NAA35	476304	transcript	XM_005615805.3	protein_coding	6	c.516+1206A>T		-1	-1	-1	-1	-1	-1	0
1	73737115	T	A	PASS	intron_variant	MODIFIER	NAA35	476304	transcript	XM_014117281.2	protein_coding	6	c.516+1206A>T		-1	-1	-1	-1	-1	-1	0
1	73737115	T	A	PASS	intron_variant	MODIFIER	NAA35	476304	transcript	XM_005615806.3	protein_coding	6	c.516+1206A>T		-1	-1	-1	-1	-1	-1	0
1	73737115	T	A	PASS	intron_variant	MODIFIER	NAA35	476304	transcript	XM_022420533.1	protein_coding	6	c.516+1206A>T		-1	-1	-1	-1	-1	-1	0
1	73737498	C	G	PASS	intron_variant	MODIFIER	NAA35	476304	transcript	XM_005615804.3	protein_coding	6	c.516+823G>C		-1	-1	-1	-1	-1	-1	0
1	73737498	C	G	PASS	intron_variant	MODIFIER	NAA35	476304	transcript	XM_533507.6	protein_coding	6	c.516+823G>C		-1	-1	-1	-1	-1	-1	0
1	73737498	C	G	PASS	intron_variant	MODIFIER	NAA35	476304	transcript	XM_022420549.1	protein_coding	6	c.516+823G>C		-1	-1	-1	-1	-1	-1	0
1	73737498	C	G	PASS	intron_variant	MODIFIER	NAA35	476304	transcript	XM_005615805.3	protein_coding	6	c.516+823G>C		-1	-1	-1	-1	-1	-1	0
1	73737498	C	G	PASS	intron_variant	MODIFIER	NAA35	476304	transcript	XM_014117281.2	protein_coding	6	c.516+823G>C		-1	-1	-1	-1	-1	-1	0
1	73737498	C	G	PASS	intron_variant	MODIFIER	NAA35	476304	transcript	XM_005615806.3	protein_coding	6	c.516+823G>C		-1	-1	-1	-1	-1	-1	0
1	73737498	C	G	PASS	intron_variant	MODIFIER	NAA35	476304	transcript	XM_022420533.1	protein_coding	6	c.516+823G>C		-1	-1	-1	-1	-1	-1	0
1	73743872	G	A	PASS	intron_variant	MODIFIER	NAA35	476304	transcript	XM_005615804.3	protein_coding	2	c.125-991C>T		-1	-1	-1	-1	-1	-1	0
1	73743872	G	A	PASS	intron_variant	MODIFIER	NAA35	476304	transcript	XM_533507.6	protein_coding	2	c.125-991C>T		-1	-1	-1	-1	-1	-1	0
1	73743872	G	A	PASS	intron_variant	MODIFIER	NAA35	476304	transcript	XM_022420549.1	protein_coding	2	c.125-991C>T		-1	-1	-1	-1	-1	-1	0
1	73743872	G	A	PASS	intron_variant	MODIFIER	NAA35	476304	transcript	XM_005615805.3	protein_coding	2	c.125-991C>T		-1	-1	-1	-1	-1	-1	0
1	73743872	G	A	PASS	intron_variant	MODIFIER	NAA35	476304	transcript	XM_014117281.2	protein_coding	2	c.125-991C>T		-1	-1	-1	-1	-1	-1	0
1	73743872	G	A	PASS	intron_variant	MODIFIER	NAA35	476304	transcript	XM_005615806.3	protein_coding	2	c.125-991C>T		-1	-1	-1	-1	-1	-1	0
1	73743872	G	A	PASS	intron_variant	MODIFIER	NAA35	476304	transcript	XM_022420533.1	protein_coding	2	c.125-991C>T		-1	-1	-1	-1	-1	-1	0
1	74050221	G	C	PASS	intergenic_region	MODIFIER	AGTPBP1-LOC111096434	484146-111096434	intergenic_region	484146-111096434		-1	n.74050221G>C		-1	-1	-1	-1	-1	-1	0
1	74153119	A	T	PASS	intergenic_region	MODIFIER	LOC102157016-LOC111090724	102157016-111090724	intergenic_region	102157016-111090724		-1	n.74153119A>T		-1	-1	-1	-1	-1	-1	0
1	74197001	A	G	PASS	downstream_gene_variant	MODIFIER	LOC111090724	111090724	transcript	XR_002615537.1	pseudogene	-1	n.*1542A>G		-1	-1	-1	-1	-1	-1	1542
1	74197001	A	G	PASS	intergenic_region	MODIFIER	LOC111090724-LOC111096441	111090724-111096441	intergenic_region	111090724-111096441		-1	n.74197001A>G		-1	-1	-1	-1	-1	-1	0
1	74269480	G	A	PASS	intergenic_region	MODIFIER	LOC111090724-LOC111096441	111090724-111096441	intergenic_region	111090724-111096441		-1	n.74269480G>A		-1	-1	-1	-1	-1	-1	0
1	74282369	C	T	PASS	intergenic_region	MODIFIER	LOC111090724-LOC111096441	111090724-111096441	intergenic_region	111090724-111096441		-1	n.74282369C>T		-1	-1	-1	-1	-1	-1	0
1	74288841	C	T	PASS	intergenic_region	MODIFIER	LOC111090724-LOC111096441	111090724-111096441	intergenic_region	111090724-111096441		-1	n.74288841C>T		-1	-1	-1	-1	-1	-1	0
1	74291873	A	G	PASS	intergenic_region	MODIFIER	LOC111090724-LOC111096441	111090724-111096441	intergenic_region	111090724-111096441		-1	n.74291873A>G		-1	-1	-1	-1	-1	-1	0
1	74297973	A	G	PASS	intergenic_region	MODIFIER	LOC111090724-LOC111096441	111090724-111096441	intergenic_region	111090724-111096441		-1	n.74297973A>G		-1	-1	-1	-1	-1	-1	0
1	74340182	A	G	PASS	intergenic_region	MODIFIER	LOC111090724-LOC111096441	111090724-111096441	intergenic_region	111090724-111096441		-1	n.74340182A>G		-1	-1	-1	-1	-1	-1	0
1	74364378	T	A	PASS	intergenic_region	MODIFIER	LOC111090724-LOC111096441	111090724-111096441	intergenic_region	111090724-111096441		-1	n.74364378T>A		-1	-1	-1	-1	-1	-1	0
1	74517674	C	T	PASS	intron_variant	MODIFIER	NTRK2	484147	transcript	XM_843496.5	protein_coding	17	c.1765-1562G>A		-1	-1	-1	-1	-1	-1	0
1	74517674	C	T	PASS	intron_variant	MODIFIER	NTRK2	484147	transcript	XM_003432718.4	protein_coding	16	c.1717-1562G>A		-1	-1	-1	-1	-1	-1	0
1	74517674	C	T	PASS	intron_variant	MODIFIER	NTRK2	484147	transcript	XM_005615813.3	protein_coding	17	c.1765-1562G>A		-1	-1	-1	-1	-1	-1	0
1	74517674	C	T	PASS	intron_variant	MODIFIER	NTRK2	484147	transcript	XM_022420608.1	protein_coding	17	c.1765-1562G>A		-1	-1	-1	-1	-1	-1	0
1	74517674	C	T	PASS	intron_variant	MODIFIER	NTRK2	484147	transcript	XM_022420614.1	protein_coding	17	c.1765-1562G>A		-1	-1	-1	-1	-1	-1	0
1	74596525	A	T	PASS	intron_variant	MODIFIER	NTRK2	484147	transcript	XM_843496.5	protein_coding	15	c.1444+876T>A		-1	-1	-1	-1	-1	-1	0
1	74596525	A	T	PASS	intron_variant	MODIFIER	NTRK2	484147	transcript	XM_003432718.4	protein_coding	14	c.1397-4832T>A		-1	-1	-1	-1	-1	-1	0
1	74596525	A	T	PASS	intron_variant	MODIFIER	NTRK2	484147	transcript	XM_005615813.3	protein_coding	15	c.1444+876T>A		-1	-1	-1	-1	-1	-1	0
1	74596525	A	T	PASS	intron_variant	MODIFIER	NTRK2	484147	transcript	XM_022420608.1	protein_coding	15	c.1444+876T>A		-1	-1	-1	-1	-1	-1	0
1	74596525	A	T	PASS	intron_variant	MODIFIER	NTRK2	484147	transcript	XM_022420614.1	protein_coding	15	c.1444+876T>A		-1	-1	-1	-1	-1	-1	0
1	74596525	A	T	PASS	intron_variant	MODIFIER	NTRK2	484147	transcript	XM_541264.6	protein_coding	14	c.1397-4832T>A		-1	-1	-1	-1	-1	-1	0
1	74596525	A	T	PASS	intron_variant	MODIFIER	NTRK2	484147	transcript	XM_003432719.4	protein_coding	15	c.1444+876T>A		-1	-1	-1	-1	-1	-1	0
1	74686763	C	T	PASS	intron_variant	MODIFIER	NTRK2	484147	transcript	XM_843496.5	protein_coding	14	c.1396+15503G>A		-1	-1	-1	-1	-1	-1	0
1	74686763	C	T	PASS	intron_variant	MODIFIER	NTRK2	484147	transcript	XM_003432718.4	protein_coding	14	c.1396+15503G>A		-1	-1	-1	-1	-1	-1	0
1	74686763	C	T	PASS	intron_variant	MODIFIER	NTRK2	484147	transcript	XM_005615813.3	protein_coding	14	c.1396+15503G>A		-1	-1	-1	-1	-1	-1	0
1	74686763	C	T	PASS	intron_variant	MODIFIER	NTRK2	484147	transcript	XM_022420608.1	protein_coding	14	c.1396+15503G>A		-1	-1	-1	-1	-1	-1	0
1	74686763	C	T	PASS	intron_variant	MODIFIER	NTRK2	484147	transcript	XM_022420614.1	protein_coding	14	c.1396+15503G>A		-1	-1	-1	-1	-1	-1	0
1	74686763	C	T	PASS	intron_variant	MODIFIER	NTRK2	484147	transcript	XM_541264.6	protein_coding	14	c.1396+15503G>A		-1	-1	-1	-1	-1	-1	0
1	74686763	C	T	PASS	intron_variant	MODIFIER	NTRK2	484147	transcript	XM_003432719.4	protein_coding	14	c.1396+15503G>A		-1	-1	-1	-1	-1	-1	0
1	74686763	C	T	PASS	intron_variant	MODIFIER	NTRK2	484147	transcript	XM_022420617.1	protein_coding	14	c.1396+15503G>A		-1	-1	-1	-1	-1	-1	0
1	74741997	G	T	PASS	intron_variant	MODIFIER	NTRK2	484147	transcript	XM_843496.5	protein_coding	7	c.428+1049C>A		-1	-1	-1	-1	-1	-1	0
1	74741997	G	T	PASS	intron_variant	MODIFIER	NTRK2	484147	transcript	XM_003432718.4	protein_coding	7	c.428+1049C>A		-1	-1	-1	-1	-1	-1	0
1	74741997	G	T	PASS	intron_variant	MODIFIER	NTRK2	484147	transcript	XM_005615813.3	protein_coding	7	c.428+1049C>A		-1	-1	-1	-1	-1	-1	0
1	74741997	G	T	PASS	intron_variant	MODIFIER	NTRK2	484147	transcript	XM_022420608.1	protein_coding	7	c.428+1049C>A		-1	-1	-1	-1	-1	-1	0
1	74741997	G	T	PASS	intron_variant	MODIFIER	NTRK2	484147	transcript	XM_022420614.1	protein_coding	7	c.428+1049C>A		-1	-1	-1	-1	-1	-1	0
1	74741997	G	T	PASS	intron_variant	MODIFIER	NTRK2	484147	transcript	XM_541264.6	protein_coding	7	c.428+1049C>A		-1	-1	-1	-1	-1	-1	0
1	74741997	G	T	PASS	intron_variant	MODIFIER	NTRK2	484147	transcript	XM_003432719.4	protein_coding	7	c.428+1049C>A		-1	-1	-1	-1	-1	-1	0
1	74741997	G	T	PASS	intron_variant	MODIFIER	NTRK2	484147	transcript	XM_022420617.1	protein_coding	7	c.428+1049C>A		-1	-1	-1	-1	-1	-1	0
1	74744789	T	G	PASS	intron_variant	MODIFIER	NTRK2	484147	transcript	XM_843496.5	protein_coding	6	c.360-1675A>C		-1	-1	-1	-1	-1	-1	0
1	74744789	T	G	PASS	intron_variant	MODIFIER	NTRK2	484147	transcript	XM_003432718.4	protein_coding	6	c.360-1675A>C		-1	-1	-1	-1	-1	-1	0
1	74744789	T	G	PASS	intron_variant	MODIFIER	NTRK2	484147	transcript	XM_005615813.3	protein_coding	6	c.360-1675A>C		-1	-1	-1	-1	-1	-1	0
1	74744789	T	G	PASS	intron_variant	MODIFIER	NTRK2	484147	transcript	XM_022420608.1	protein_coding	6	c.360-1675A>C		-1	-1	-1	-1	-1	-1	0
1	74744789	T	G	PASS	intron_variant	MODIFIER	NTRK2	484147	transcript	XM_022420614.1	protein_coding	6	c.360-1675A>C		-1	-1	-1	-1	-1	-1	0
1	74744789	T	G	PASS	intron_variant	MODIFIER	NTRK2	484147	transcript	XM_541264.6	protein_coding	6	c.360-1675A>C		-1	-1	-1	-1	-1	-1	0
1	74744789	T	G	PASS	intron_variant	MODIFIER	NTRK2	484147	transcript	XM_003432719.4	protein_coding	6	c.360-1675A>C		-1	-1	-1	-1	-1	-1	0
1	74744789	T	G	PASS	intron_variant	MODIFIER	NTRK2	484147	transcript	XM_022420617.1	protein_coding	6	c.360-1675A>C		-1	-1	-1	-1	-1	-1	0
1	74878936	GA	G	PASS	intron_variant	MODIFIER	LOC111096447	111096447	transcript	XR_002627955.1	pseudogene	1	n.269+9935delT		-1	-1	-1	-1	-1	-1	0
1	74878936	GA	G	PASS	intron_variant	MODIFIER	LOC111096447	111096447	transcript	XR_002627964.1	pseudogene	1	n.184+9935delT		-1	-1	-1	-1	-1	-1	0
1	74878936	GA	G	PASS	intron_variant	MODIFIER	LOC111096447	111096447	transcript	XR_002627971.1	pseudogene	1	n.212+9935delT		-1	-1	-1	-1	-1	-1	0
1	74878936	GA	G	PASS	intron_variant	MODIFIER	LOC111096447	111096447	transcript	XR_002627956.1	pseudogene	1	n.251+9935delT		-1	-1	-1	-1	-1	-1	0
1	74878936	GA	G	PASS	intron_variant	MODIFIER	LOC111096447	111096447	transcript	XR_002627968.1	pseudogene	1	n.252+9935delT		-1	-1	-1	-1	-1	-1	0
1	74878936	GA	G	PASS	intron_variant	MODIFIER	LOC111096447	111096447	transcript	XR_002627959.1	pseudogene	1	n.271+9935delT		-1	-1	-1	-1	-1	-1	0
1	74936839	A	G	PASS	intron_variant	MODIFIER	LOC111090725	111090725	transcript	XR_002615538.1	pseudogene	2	n.500-4584T>C		-1	-1	-1	-1	-1	-1	0
1	74937534	T	A	PASS	intron_variant	MODIFIER	LOC111090725	111090725	transcript	XR_002615538.1	pseudogene	2	n.500-5279A>T		-1	-1	-1	-1	-1	-1	0
1	74987547	G	C	PASS	intergenic_region	MODIFIER	LOC111090725-SLC28A3	111090725-607728	intergenic_region	111090725-607728		-1	n.74987547G>C		-1	-1	-1	-1	-1	-1	0
1	75041601	G	A	PASS	intron_variant	MODIFIER	SLC28A3	607728	transcript	XM_005615814.3	protein_coding	1	c.78+5536G>A		-1	-1	-1	-1	-1	-1	0
1	75041601	G	A	PASS	intron_variant	MODIFIER	SLC28A3	607728	transcript	XM_005615815.3	protein_coding	1	c.78+5536G>A		-1	-1	-1	-1	-1	-1	0
1	75041601	G	A	PASS	intron_variant	MODIFIER	SLC28A3	607728	transcript	XR_002627982.1	pseudogene	1	n.376+5536G>A		-1	-1	-1	-1	-1	-1	0
1	75067512	C	A	PASS	intron_variant	MODIFIER	SLC28A3	607728	transcript	XM_005615814.3	protein_coding	5	c.542+326C>A		-1	-1	-1	-1	-1	-1	0
1	75067512	C	A	PASS	intron_variant	MODIFIER	SLC28A3	607728	transcript	XM_005615815.3	protein_coding	5	c.542+326C>A		-1	-1	-1	-1	-1	-1	0
1	75067512	C	A	PASS	intron_variant	MODIFIER	SLC28A3	607728	transcript	XR_002627982.1	pseudogene	5	n.840+326C>A		-1	-1	-1	-1	-1	-1	0
1	75099667	C	T	PASS	intron_variant	MODIFIER	SLC28A3	607728	transcript	XR_002627982.1	pseudogene	18	n.2418-4991C>T		-1	-1	-1	-1	-1	-1	0
1	75100263	G	A	PASS	intron_variant	MODIFIER	SLC28A3	607728	transcript	XR_002627982.1	pseudogene	18	n.2418-4395G>A		-1	-1	-1	-1	-1	-1	0
1	75796512	G	A	PASS	intron_variant	MODIFIER	UBQLN1	476312	transcript	XM_853048.5	protein_coding	3	c.449-239G>A		-1	-1	-1	-1	-1	-1	0
1	75796512	G	A	PASS	intron_variant	MODIFIER	UBQLN1	476312	transcript	XM_853126.5	protein_coding	3	c.449-239G>A		-1	-1	-1	-1	-1	-1	0
1	75835485	AC	A	PASS	intron_variant	MODIFIER	IDNK	484150	transcript	XM_014117373.2	protein_coding	1	c.50+1243delG		-1	-1	-1	-1	-1	-1	0
1	75835485	AC	A	PASS	intron_variant	MODIFIER	IDNK	484150	transcript	XM_022420715.1	protein_coding	1	c.-85+1243delG		-1	-1	-1	-1	-1	-1	0
1	75835485	AC	A	PASS	intron_variant	MODIFIER	IDNK	484150	transcript	XM_005615820.3	protein_coding	1	c.-85+1243delG		-1	-1	-1	-1	-1	-1	0
1	75835485	AC	A	PASS	intron_variant	MODIFIER	IDNK	484150	transcript	XM_022420711.1	protein_coding	1	c.-171+1243delG		-1	-1	-1	-1	-1	-1	0
1	75835485	AC	A	PASS	intron_variant	MODIFIER	IDNK	484150	transcript	XM_022420714.1	protein_coding	1	c.-167+1243delG		-1	-1	-1	-1	-1	-1	0
1	75835485	AC	A	PASS	intron_variant	MODIFIER	IDNK	484150	transcript	XM_541267.6	protein_coding	1	c.50+1243delG		-1	-1	-1	-1	-1	-1	0
1	75835972	T	G	PASS	intron_variant	MODIFIER	IDNK	484150	transcript	XM_014117373.2	protein_coding	1	c.50+757A>C		-1	-1	-1	-1	-1	-1	0
1	75835972	T	G	PASS	intron_variant	MODIFIER	IDNK	484150	transcript	XM_022420715.1	protein_coding	1	c.-85+757A>C		-1	-1	-1	-1	-1	-1	0
1	75835972	T	G	PASS	intron_variant	MODIFIER	IDNK	484150	transcript	XM_005615820.3	protein_coding	1	c.-85+757A>C		-1	-1	-1	-1	-1	-1	0
1	75835972	T	G	PASS	intron_variant	MODIFIER	IDNK	484150	transcript	XM_022420711.1	protein_coding	1	c.-171+757A>C		-1	-1	-1	-1	-1	-1	0
1	75835972	T	G	PASS	intron_variant	MODIFIER	IDNK	484150	transcript	XM_022420714.1	protein_coding	1	c.-167+757A>C		-1	-1	-1	-1	-1	-1	0
1	75835972	T	G	PASS	intron_variant	MODIFIER	IDNK	484150	transcript	XM_541267.6	protein_coding	1	c.50+757A>C		-1	-1	-1	-1	-1	-1	0
1	75845416	T	TA	PASS	intergenic_region	MODIFIER	IDNK-FRMD3	484150-484151	intergenic_region	484150-484151		-1	n.75845416_75845417insA		-1	-1	-1	-1	-1	-1	0
1	75890834	G	A	PASS	upstream_gene_variant	MODIFIER	FRMD3	484151	transcript	XM_005615821.2	protein_coding	-1	c.-2180G>A		-1	-1	-1	-1	-1	-1	2180
1	75890834	G	A	PASS	upstream_gene_variant	MODIFIER	FRMD3	484151	transcript	XM_541268.7	protein_coding	-1	c.-2180G>A		-1	-1	-1	-1	-1	-1	2180
1	75890834	G	A	PASS	intergenic_region	MODIFIER	IDNK-FRMD3	484150-484151	intergenic_region	484150-484151		-1	n.75890834G>A		-1	-1	-1	-1	-1	-1	0
1	75952236	A	AT	PASS	intron_variant	MODIFIER	FRMD3	484151	transcript	XM_005615821.2	protein_coding	1	c.105+59118_105+59119insT		-1	-1	-1	-1	-1	-1	0
1	75952236	A	AT	PASS	intron_variant	MODIFIER	FRMD3	484151	transcript	XM_541268.7	protein_coding	1	c.105+59118_105+59119insT		-1	-1	-1	-1	-1	-1	0
1	75962444	A	G	PASS	intron_variant	MODIFIER	FRMD3	484151	transcript	XM_005615821.2	protein_coding	1	c.105+69326A>G		-1	-1	-1	-1	-1	-1	0
1	75962444	A	G	PASS	intron_variant	MODIFIER	FRMD3	484151	transcript	XM_541268.7	protein_coding	1	c.105+69326A>G		-1	-1	-1	-1	-1	-1	0
1	75988090	C	T	PASS	intron_variant	MODIFIER	FRMD3	484151	transcript	XM_005615821.2	protein_coding	1	c.106-46548C>T		-1	-1	-1	-1	-1	-1	0
1	75988090	C	T	PASS	intron_variant	MODIFIER	FRMD3	484151	transcript	XM_541268.7	protein_coding	1	c.106-46548C>T		-1	-1	-1	-1	-1	-1	0
1	75993041	C	G	PASS	intron_variant	MODIFIER	FRMD3	484151	transcript	XM_005615821.2	protein_coding	1	c.106-41597C>G		-1	-1	-1	-1	-1	-1	0
1	75993041	C	G	PASS	intron_variant	MODIFIER	FRMD3	484151	transcript	XM_541268.7	protein_coding	1	c.106-41597C>G		-1	-1	-1	-1	-1	-1	0
1	76055430	G	A	PASS	intron_variant	MODIFIER	FRMD3	484151	transcript	XM_005615821.2	protein_coding	3	c.253+4576G>A		-1	-1	-1	-1	-1	-1	0
1	76055430	G	A	PASS	intron_variant	MODIFIER	FRMD3	484151	transcript	XM_541268.7	protein_coding	3	c.253+4576G>A		-1	-1	-1	-1	-1	-1	0
1	76055430	G	A	PASS	intron_variant	MODIFIER	FRMD3	484151	transcript	XM_022420719.1	protein_coding	3	c.7+4576G>A		-1	-1	-1	-1	-1	-1	0
1	76127465	C	T	PASS	intron_variant	MODIFIER	FRMD3	484151	transcript	XM_005615821.2	protein_coding	12	c.1029-2761C>T		-1	-1	-1	-1	-1	-1	0
1	76127465	C	T	PASS	intron_variant	MODIFIER	FRMD3	484151	transcript	XM_541268.7	protein_coding	12	c.1029-2761C>T		-1	-1	-1	-1	-1	-1	0
1	76127465	C	T	PASS	intron_variant	MODIFIER	FRMD3	484151	transcript	XM_022420719.1	protein_coding	12	c.783-2761C>T		-1	-1	-1	-1	-1	-1	0
1	76161364	C	T	PASS	intron_variant	MODIFIER	FRMD3	484151	transcript	XM_005615821.2	protein_coding	13	c.1154-16287C>T		-1	-1	-1	-1	-1	-1	0
1	76161364	C	T	PASS	intron_variant	MODIFIER	FRMD3	484151	transcript	XM_541268.7	protein_coding	13	c.1154-16287C>T		-1	-1	-1	-1	-1	-1	0
1	76161364	C	T	PASS	intron_variant	MODIFIER	FRMD3	484151	transcript	XM_022420719.1	protein_coding	13	c.908-16287C>T		-1	-1	-1	-1	-1	-1	0
1	76254112	C	T	PASS	upstream_gene_variant	MODIFIER	RASEF	484152	transcript	XM_022420756.1	protein_coding	-1	c.-125758C>T		-1	-1	-1	-1	-1	-1	2996
1	76254112	C	T	PASS	upstream_gene_variant	MODIFIER	RASEF	484152	transcript	XM_005615823.3	protein_coding	-1	c.-125758C>T		-1	-1	-1	-1	-1	-1	4704
1	76254112	C	T	PASS	upstream_gene_variant	MODIFIER	RASEF	484152	transcript	XM_022420731.1	protein_coding	-1	c.-125758C>T		-1	-1	-1	-1	-1	-1	4704
1	76254112	C	T	PASS	upstream_gene_variant	MODIFIER	RASEF	484152	transcript	XM_022420737.1	protein_coding	-1	c.-125758C>T		-1	-1	-1	-1	-1	-1	4704
1	76254112	C	T	PASS	upstream_gene_variant	MODIFIER	RASEF	484152	transcript	XM_022420739.1	protein_coding	-1	c.-125758C>T		-1	-1	-1	-1	-1	-1	4704
1	76254112	C	T	PASS	upstream_gene_variant	MODIFIER	RASEF	484152	transcript	XM_022420745.1	protein_coding	-1	c.-125758C>T		-1	-1	-1	-1	-1	-1	4704
1	76254112	C	T	PASS	upstream_gene_variant	MODIFIER	RASEF	484152	transcript	XM_022420750.1	protein_coding	-1	c.-125758C>T		-1	-1	-1	-1	-1	-1	4704
1	76254112	C	T	PASS	upstream_gene_variant	MODIFIER	RASEF	484152	transcript	XM_022420754.1	protein_coding	-1	c.-125758C>T		-1	-1	-1	-1	-1	-1	4704
1	76254112	C	T	PASS	non_coding_transcript_exon_variant	MODIFIER	LOC111096570	111096570	transcript	XR_002628084.1	pseudogene	2	n.356G>A		-1	-1	-1	-1	-1	-1	0
1	76254811	C	T	PASS	upstream_gene_variant	MODIFIER	RASEF	484152	transcript	XM_022420756.1	protein_coding	-1	c.-125059C>T		-1	-1	-1	-1	-1	-1	2297
1	76254811	C	T	PASS	upstream_gene_variant	MODIFIER	RASEF	484152	transcript	XM_005615823.3	protein_coding	-1	c.-125059C>T		-1	-1	-1	-1	-1	-1	4005
1	76254811	C	T	PASS	upstream_gene_variant	MODIFIER	RASEF	484152	transcript	XM_022420731.1	protein_coding	-1	c.-125059C>T		-1	-1	-1	-1	-1	-1	4005
1	76254811	C	T	PASS	upstream_gene_variant	MODIFIER	RASEF	484152	transcript	XM_022420737.1	protein_coding	-1	c.-125059C>T		-1	-1	-1	-1	-1	-1	4005
1	76254811	C	T	PASS	upstream_gene_variant	MODIFIER	RASEF	484152	transcript	XM_022420739.1	protein_coding	-1	c.-125059C>T		-1	-1	-1	-1	-1	-1	4005
1	76254811	C	T	PASS	upstream_gene_variant	MODIFIER	RASEF	484152	transcript	XM_022420745.1	protein_coding	-1	c.-125059C>T		-1	-1	-1	-1	-1	-1	4005
1	76254811	C	T	PASS	upstream_gene_variant	MODIFIER	RASEF	484152	transcript	XM_022420750.1	protein_coding	-1	c.-125059C>T		-1	-1	-1	-1	-1	-1	4005
1	76254811	C	T	PASS	upstream_gene_variant	MODIFIER	RASEF	484152	transcript	XM_022420754.1	protein_coding	-1	c.-125059C>T		-1	-1	-1	-1	-1	-1	4005
1	76254811	C	T	PASS	intron_variant	MODIFIER	LOC111096570	111096570	transcript	XR_002628084.1	pseudogene	1	n.256-599G>A		-1	-1	-1	-1	-1	-1	0
1	76255586	C	T	PASS	upstream_gene_variant	MODIFIER	RASEF	484152	transcript	XM_022420756.1	protein_coding	-1	c.-124284C>T		-1	-1	-1	-1	-1	-1	1522
1	76255586	C	T	PASS	upstream_gene_variant	MODIFIER	RASEF	484152	transcript	XM_005615823.3	protein_coding	-1	c.-124284C>T		-1	-1	-1	-1	-1	-1	3230
1	76255586	C	T	PASS	upstream_gene_variant	MODIFIER	RASEF	484152	transcript	XM_022420731.1	protein_coding	-1	c.-124284C>T		-1	-1	-1	-1	-1	-1	3230
1	76255586	C	T	PASS	upstream_gene_variant	MODIFIER	RASEF	484152	transcript	XM_022420737.1	protein_coding	-1	c.-124284C>T		-1	-1	-1	-1	-1	-1	3230
1	76255586	C	T	PASS	upstream_gene_variant	MODIFIER	RASEF	484152	transcript	XM_022420739.1	protein_coding	-1	c.-124284C>T		-1	-1	-1	-1	-1	-1	3230
1	76255586	C	T	PASS	upstream_gene_variant	MODIFIER	RASEF	484152	transcript	XM_022420745.1	protein_coding	-1	c.-124284C>T		-1	-1	-1	-1	-1	-1	3230
1	76255586	C	T	PASS	upstream_gene_variant	MODIFIER	RASEF	484152	transcript	XM_022420750.1	protein_coding	-1	c.-124284C>T		-1	-1	-1	-1	-1	-1	3230
1	76255586	C	T	PASS	upstream_gene_variant	MODIFIER	RASEF	484152	transcript	XM_022420754.1	protein_coding	-1	c.-124284C>T		-1	-1	-1	-1	-1	-1	3230
1	76255586	C	T	PASS	intron_variant	MODIFIER	LOC111096570	111096570	transcript	XR_002628084.1	pseudogene	1	n.256-1374G>A		-1	-1	-1	-1	-1	-1	0
1	76255676	C	T	PASS	upstream_gene_variant	MODIFIER	RASEF	484152	transcript	XM_022420756.1	protein_coding	-1	c.-124194C>T		-1	-1	-1	-1	-1	-1	1432
1	76255676	C	T	PASS	upstream_gene_variant	MODIFIER	RASEF	484152	transcript	XM_005615823.3	protein_coding	-1	c.-124194C>T		-1	-1	-1	-1	-1	-1	3140
1	76255676	C	T	PASS	upstream_gene_variant	MODIFIER	RASEF	484152	transcript	XM_022420731.1	protein_coding	-1	c.-124194C>T		-1	-1	-1	-1	-1	-1	3140
1	76255676	C	T	PASS	upstream_gene_variant	MODIFIER	RASEF	484152	transcript	XM_022420737.1	protein_coding	-1	c.-124194C>T		-1	-1	-1	-1	-1	-1	3140
1	76255676	C	T	PASS	upstream_gene_variant	MODIFIER	RASEF	484152	transcript	XM_022420739.1	protein_coding	-1	c.-124194C>T		-1	-1	-1	-1	-1	-1	3140
1	76255676	C	T	PASS	upstream_gene_variant	MODIFIER	RASEF	484152	transcript	XM_022420745.1	protein_coding	-1	c.-124194C>T		-1	-1	-1	-1	-1	-1	3140
1	76255676	C	T	PASS	upstream_gene_variant	MODIFIER	RASEF	484152	transcript	XM_022420750.1	protein_coding	-1	c.-124194C>T		-1	-1	-1	-1	-1	-1	3140
1	76255676	C	T	PASS	upstream_gene_variant	MODIFIER	RASEF	484152	transcript	XM_022420754.1	protein_coding	-1	c.-124194C>T		-1	-1	-1	-1	-1	-1	3140
1	76255676	C	T	PASS	intron_variant	MODIFIER	LOC111096570	111096570	transcript	XR_002628084.1	pseudogene	1	n.256-1464G>A		-1	-1	-1	-1	-1	-1	0
1	76256276	G	T	PASS	upstream_gene_variant	MODIFIER	RASEF	484152	transcript	XM_022420756.1	protein_coding	-1	c.-123594G>T		-1	-1	-1	-1	-1	-1	832
1	76256276	G	T	PASS	upstream_gene_variant	MODIFIER	RASEF	484152	transcript	XM_005615823.3	protein_coding	-1	c.-123594G>T		-1	-1	-1	-1	-1	-1	2540
1	76256276	G	T	PASS	upstream_gene_variant	MODIFIER	RASEF	484152	transcript	XM_022420731.1	protein_coding	-1	c.-123594G>T		-1	-1	-1	-1	-1	-1	2540
1	76256276	G	T	PASS	upstream_gene_variant	MODIFIER	RASEF	484152	transcript	XM_022420737.1	protein_coding	-1	c.-123594G>T		-1	-1	-1	-1	-1	-1	2540
1	76256276	G	T	PASS	upstream_gene_variant	MODIFIER	RASEF	484152	transcript	XM_022420739.1	protein_coding	-1	c.-123594G>T		-1	-1	-1	-1	-1	-1	2540
1	76256276	G	T	PASS	upstream_gene_variant	MODIFIER	RASEF	484152	transcript	XM_022420745.1	protein_coding	-1	c.-123594G>T		-1	-1	-1	-1	-1	-1	2540
1	76256276	G	T	PASS	upstream_gene_variant	MODIFIER	RASEF	484152	transcript	XM_022420750.1	protein_coding	-1	c.-123594G>T		-1	-1	-1	-1	-1	-1	2540
1	76256276	G	T	PASS	upstream_gene_variant	MODIFIER	RASEF	484152	transcript	XM_022420754.1	protein_coding	-1	c.-123594G>T		-1	-1	-1	-1	-1	-1	2540
1	76256276	G	T	PASS	intron_variant	MODIFIER	LOC111096570	111096570	transcript	XR_002628084.1	pseudogene	1	n.255+1493C>A		-1	-1	-1	-1	-1	-1	0
1	76258371	CTT	C	PASS	upstream_gene_variant	MODIFIER	LOC111096570	111096570	transcript	XR_002628084.1	pseudogene	-1	n.-350_-349delAA		-1	-1	-1	-1	-1	-1	349
1	76258371	CTT	C	PASS	upstream_gene_variant	MODIFIER	RASEF	484152	transcript	XM_005615823.3	protein_coding	-1	c.-121498_-121497delTT		-1	-1	-1	-1	-1	-1	444
1	76258371	CTT	C	PASS	upstream_gene_variant	MODIFIER	RASEF	484152	transcript	XM_022420731.1	protein_coding	-1	c.-121498_-121497delTT		-1	-1	-1	-1	-1	-1	444
1	76258371	CTT	C	PASS	upstream_gene_variant	MODIFIER	RASEF	484152	transcript	XM_022420737.1	protein_coding	-1	c.-121498_-121497delTT		-1	-1	-1	-1	-1	-1	444
1	76258371	CTT	C	PASS	upstream_gene_variant	MODIFIER	RASEF	484152	transcript	XM_022420739.1	protein_coding	-1	c.-121498_-121497delTT		-1	-1	-1	-1	-1	-1	444
1	76258371	CTT	C	PASS	upstream_gene_variant	MODIFIER	RASEF	484152	transcript	XM_022420745.1	protein_coding	-1	c.-121498_-121497delTT		-1	-1	-1	-1	-1	-1	444
1	76258371	CTT	C	PASS	upstream_gene_variant	MODIFIER	RASEF	484152	transcript	XM_022420750.1	protein_coding	-1	c.-121498_-121497delTT		-1	-1	-1	-1	-1	-1	444
1	76258371	CTT	C	PASS	upstream_gene_variant	MODIFIER	RASEF	484152	transcript	XM_022420754.1	protein_coding	-1	c.-121498_-121497delTT		-1	-1	-1	-1	-1	-1	444
1	76258371	CTT	C	PASS	intron_variant	MODIFIER	RASEF	484152	transcript	XM_022420756.1	protein_coding	1	c.-287+1124_-287+1125delTT		-1	-1	-1	-1	-1	-1	0
1	76258849	A	G	PASS	5_prime_UTR_variant	MODIFIER	RASEF	484152	transcript	XM_005615823.3	protein_coding	1	c.-559A>G		-1	-1	-1	-1	-1	-1	121021
1	76258849	A	G	PASS	5_prime_UTR_variant	MODIFIER	RASEF	484152	transcript	XM_022420731.1	protein_coding	1	c.-442A>G		-1	-1	-1	-1	-1	-1	121021
1	76258849	A	G	PASS	5_prime_UTR_variant	MODIFIER	RASEF	484152	transcript	XM_022420737.1	protein_coding	1	c.-535A>G		-1	-1	-1	-1	-1	-1	121021
1	76258849	A	G	PASS	5_prime_UTR_variant	MODIFIER	RASEF	484152	transcript	XM_022420739.1	protein_coding	1	c.-474A>G		-1	-1	-1	-1	-1	-1	121021
1	76258849	A	G	PASS	5_prime_UTR_variant	MODIFIER	RASEF	484152	transcript	XM_022420745.1	protein_coding	1	c.-315A>G		-1	-1	-1	-1	-1	-1	121021
1	76258849	A	G	PASS	5_prime_UTR_variant	MODIFIER	RASEF	484152	transcript	XM_022420750.1	protein_coding	1	c.-408A>G		-1	-1	-1	-1	-1	-1	121021
1	76258849	A	G	PASS	5_prime_UTR_variant	MODIFIER	RASEF	484152	transcript	XM_022420754.1	protein_coding	1	c.-626A>G		-1	-1	-1	-1	-1	-1	121021
1	76258849	A	G	PASS	upstream_gene_variant	MODIFIER	LOC111096570	111096570	transcript	XR_002628084.1	pseudogene	-1	n.-826T>C		-1	-1	-1	-1	-1	-1	826
1	76258849	A	G	PASS	intron_variant	MODIFIER	RASEF	484152	transcript	XM_022420756.1	protein_coding	1	c.-287+1601A>G		-1	-1	-1	-1	-1	-1	0
1	76260424	G	A	PASS	upstream_gene_variant	MODIFIER	LOC111096570	111096570	transcript	XR_002628084.1	pseudogene	-1	n.-2401C>T		-1	-1	-1	-1	-1	-1	2401
1	76260424	G	A	PASS	downstream_gene_variant	MODIFIER	LOC111096569	111096569	transcript	XR_002628083.1	pseudogene	-1	n.*4420C>T		-1	-1	-1	-1	-1	-1	4420
1	76260424	G	A	PASS	intron_variant	MODIFIER	RASEF	484152	transcript	XM_022420756.1	protein_coding	1	c.-286-2478G>A		-1	-1	-1	-1	-1	-1	0
1	76260424	G	A	PASS	intron_variant	MODIFIER	RASEF	484152	transcript	XM_005615823.3	protein_coding	1	c.-404+1420G>A		-1	-1	-1	-1	-1	-1	0
1	76260424	G	A	PASS	intron_variant	MODIFIER	RASEF	484152	transcript	XM_022420731.1	protein_coding	1	c.-287+1420G>A		-1	-1	-1	-1	-1	-1	0
1	76260424	G	A	PASS	intron_variant	MODIFIER	RASEF	484152	transcript	XM_022420737.1	protein_coding	1	c.-380+1420G>A		-1	-1	-1	-1	-1	-1	0
1	76260424	G	A	PASS	intron_variant	MODIFIER	RASEF	484152	transcript	XM_022420739.1	protein_coding	1	c.-319+1420G>A		-1	-1	-1	-1	-1	-1	0
1	76260424	G	A	PASS	intron_variant	MODIFIER	RASEF	484152	transcript	XM_022420745.1	protein_coding	1	c.-160+1420G>A		-1	-1	-1	-1	-1	-1	0
1	76260424	G	A	PASS	intron_variant	MODIFIER	RASEF	484152	transcript	XM_022420750.1	protein_coding	1	c.-253+1420G>A		-1	-1	-1	-1	-1	-1	0
1	76260424	G	A	PASS	intron_variant	MODIFIER	RASEF	484152	transcript	XM_022420754.1	protein_coding	1	c.-470-1419G>A		-1	-1	-1	-1	-1	-1	0
1	76261715	C	T	PASS	upstream_gene_variant	MODIFIER	LOC111096570	111096570	transcript	XR_002628084.1	pseudogene	-1	n.-3692G>A		-1	-1	-1	-1	-1	-1	3692
1	76261715	C	T	PASS	downstream_gene_variant	MODIFIER	LOC111096569	111096569	transcript	XR_002628083.1	pseudogene	-1	n.*3129G>A		-1	-1	-1	-1	-1	-1	3129
1	76261715	C	T	PASS	downstream_gene_variant	MODIFIER	LOC111096569	111096569	transcript	XR_002628082.1	pseudogene	-1	n.*4007G>A		-1	-1	-1	-1	-1	-1	4007
1	76261715	C	T	PASS	intron_variant	MODIFIER	RASEF	484152	transcript	XM_022420756.1	protein_coding	1	c.-286-1187C>T		-1	-1	-1	-1	-1	-1	0
1	76261715	C	T	PASS	intron_variant	MODIFIER	RASEF	484152	transcript	XM_005615823.3	protein_coding	1	c.-403-1187C>T		-1	-1	-1	-1	-1	-1	0
1	76261715	C	T	PASS	intron_variant	MODIFIER	RASEF	484152	transcript	XM_022420731.1	protein_coding	1	c.-286-1187C>T		-1	-1	-1	-1	-1	-1	0
1	76261715	C	T	PASS	intron_variant	MODIFIER	RASEF	484152	transcript	XM_022420737.1	protein_coding	1	c.-379-1187C>T		-1	-1	-1	-1	-1	-1	0
1	76261715	C	T	PASS	intron_variant	MODIFIER	RASEF	484152	transcript	XM_022420739.1	protein_coding	1	c.-318-1187C>T		-1	-1	-1	-1	-1	-1	0
1	76261715	C	T	PASS	intron_variant	MODIFIER	RASEF	484152	transcript	XM_022420745.1	protein_coding	1	c.-159-1187C>T		-1	-1	-1	-1	-1	-1	0
1	76261715	C	T	PASS	intron_variant	MODIFIER	RASEF	484152	transcript	XM_022420750.1	protein_coding	1	c.-252-1187C>T		-1	-1	-1	-1	-1	-1	0
1	76261715	C	T	PASS	intron_variant	MODIFIER	RASEF	484152	transcript	XM_022420754.1	protein_coding	1	c.-470-128C>T		-1	-1	-1	-1	-1	-1	0
1	76264928	A	C	PASS	downstream_gene_variant	MODIFIER	LOC111096569	111096569	transcript	XR_002628082.1	pseudogene	-1	n.*794T>G		-1	-1	-1	-1	-1	-1	794
1	76264928	A	C	PASS	intron_variant	MODIFIER	RASEF	484152	transcript	XM_022420756.1	protein_coding	2	c.-163+1903A>C		-1	-1	-1	-1	-1	-1	0
1	76264928	A	C	PASS	intron_variant	MODIFIER	RASEF	484152	transcript	XM_005615823.3	protein_coding	2	c.-280+1903A>C		-1	-1	-1	-1	-1	-1	0
1	76264928	A	C	PASS	intron_variant	MODIFIER	RASEF	484152	transcript	XM_022420731.1	protein_coding	2	c.-163+1903A>C		-1	-1	-1	-1	-1	-1	0
1	76264928	A	C	PASS	intron_variant	MODIFIER	RASEF	484152	transcript	XM_022420737.1	protein_coding	2	c.-256+1903A>C		-1	-1	-1	-1	-1	-1	0
1	76264928	A	C	PASS	intron_variant	MODIFIER	RASEF	484152	transcript	XM_022420739.1	protein_coding	2	c.-195+1903A>C		-1	-1	-1	-1	-1	-1	0
1	76264928	A	C	PASS	intron_variant	MODIFIER	RASEF	484152	transcript	XM_022420745.1	protein_coding	2	c.-36+1903A>C		-1	-1	-1	-1	-1	-1	0
1	76264928	A	C	PASS	intron_variant	MODIFIER	RASEF	484152	transcript	XM_022420750.1	protein_coding	2	c.-129+1903A>C		-1	-1	-1	-1	-1	-1	0
1	76264928	A	C	PASS	intron_variant	MODIFIER	RASEF	484152	transcript	XM_022420754.1	protein_coding	3	c.-163+1903A>C		-1	-1	-1	-1	-1	-1	0
1	76264928	A	C	PASS	non_coding_transcript_exon_variant	MODIFIER	LOC111096569	111096569	transcript	XR_002628083.1	pseudogene	4	n.1727T>G		-1	-1	-1	-1	-1	-1	0
1	76267583	T	A	PASS	intron_variant	MODIFIER	LOC111096569	111096569	transcript	XR_002628083.1	pseudogene	1	n.1243-133A>T		-1	-1	-1	-1	-1	-1	0
1	76267583	T	A	PASS	intron_variant	MODIFIER	RASEF	484152	transcript	XM_022420756.1	protein_coding	2	c.-163+4558T>A		-1	-1	-1	-1	-1	-1	0
1	76267583	T	A	PASS	intron_variant	MODIFIER	RASEF	484152	transcript	XM_005615823.3	protein_coding	2	c.-280+4558T>A		-1	-1	-1	-1	-1	-1	0
1	76267583	T	A	PASS	intron_variant	MODIFIER	RASEF	484152	transcript	XM_022420731.1	protein_coding	2	c.-163+4558T>A		-1	-1	-1	-1	-1	-1	0
1	76267583	T	A	PASS	intron_variant	MODIFIER	RASEF	484152	transcript	XM_022420737.1	protein_coding	2	c.-256+4558T>A		-1	-1	-1	-1	-1	-1	0
1	76267583	T	A	PASS	intron_variant	MODIFIER	RASEF	484152	transcript	XM_022420739.1	protein_coding	2	c.-195+4558T>A		-1	-1	-1	-1	-1	-1	0
1	76267583	T	A	PASS	intron_variant	MODIFIER	RASEF	484152	transcript	XM_022420745.1	protein_coding	2	c.-36+4558T>A		-1	-1	-1	-1	-1	-1	0
1	76267583	T	A	PASS	intron_variant	MODIFIER	RASEF	484152	transcript	XM_022420750.1	protein_coding	2	c.-129+4558T>A		-1	-1	-1	-1	-1	-1	0
1	76267583	T	A	PASS	intron_variant	MODIFIER	RASEF	484152	transcript	XM_022420754.1	protein_coding	3	c.-163+4558T>A		-1	-1	-1	-1	-1	-1	0
1	76267583	T	A	PASS	intron_variant	MODIFIER	LOC111096569	111096569	transcript	XR_002628082.1	pseudogene	1	n.1243-133A>T		-1	-1	-1	-1	-1	-1	0
1	76268308	C	T	PASS	intron_variant	MODIFIER	LOC111096569	111096569	transcript	XR_002628083.1	pseudogene	1	n.1243-858G>A		-1	-1	-1	-1	-1	-1	0
1	76268308	C	T	PASS	intron_variant	MODIFIER	RASEF	484152	transcript	XM_022420756.1	protein_coding	2	c.-163+5283C>T		-1	-1	-1	-1	-1	-1	0
1	76268308	C	T	PASS	intron_variant	MODIFIER	RASEF	484152	transcript	XM_005615823.3	protein_coding	2	c.-280+5283C>T		-1	-1	-1	-1	-1	-1	0
1	76268308	C	T	PASS	intron_variant	MODIFIER	RASEF	484152	transcript	XM_022420731.1	protein_coding	2	c.-163+5283C>T		-1	-1	-1	-1	-1	-1	0
1	76268308	C	T	PASS	intron_variant	MODIFIER	RASEF	484152	transcript	XM_022420737.1	protein_coding	2	c.-256+5283C>T		-1	-1	-1	-1	-1	-1	0
1	76268308	C	T	PASS	intron_variant	MODIFIER	RASEF	484152	transcript	XM_022420739.1	protein_coding	2	c.-195+5283C>T		-1	-1	-1	-1	-1	-1	0
1	76268308	C	T	PASS	intron_variant	MODIFIER	RASEF	484152	transcript	XM_022420745.1	protein_coding	2	c.-36+5283C>T		-1	-1	-1	-1	-1	-1	0
1	76268308	C	T	PASS	intron_variant	MODIFIER	RASEF	484152	transcript	XM_022420750.1	protein_coding	2	c.-129+5283C>T		-1	-1	-1	-1	-1	-1	0
1	76268308	C	T	PASS	intron_variant	MODIFIER	RASEF	484152	transcript	XM_022420754.1	protein_coding	3	c.-163+5283C>T		-1	-1	-1	-1	-1	-1	0
1	76268308	C	T	PASS	intron_variant	MODIFIER	LOC111096569	111096569	transcript	XR_002628082.1	pseudogene	1	n.1243-858G>A		-1	-1	-1	-1	-1	-1	0
1	76269481	A	G	PASS	intron_variant	MODIFIER	LOC111096569	111096569	transcript	XR_002628083.1	pseudogene	1	n.1243-2031T>C		-1	-1	-1	-1	-1	-1	0
1	76269481	A	G	PASS	intron_variant	MODIFIER	RASEF	484152	transcript	XM_022420756.1	protein_coding	2	c.-163+6456A>G		-1	-1	-1	-1	-1	-1	0
1	76269481	A	G	PASS	intron_variant	MODIFIER	RASEF	484152	transcript	XM_005615823.3	protein_coding	2	c.-280+6456A>G		-1	-1	-1	-1	-1	-1	0
1	76269481	A	G	PASS	intron_variant	MODIFIER	RASEF	484152	transcript	XM_022420731.1	protein_coding	2	c.-163+6456A>G		-1	-1	-1	-1	-1	-1	0
1	76269481	A	G	PASS	intron_variant	MODIFIER	RASEF	484152	transcript	XM_022420737.1	protein_coding	2	c.-256+6456A>G		-1	-1	-1	-1	-1	-1	0
1	76269481	A	G	PASS	intron_variant	MODIFIER	RASEF	484152	transcript	XM_022420739.1	protein_coding	2	c.-195+6456A>G		-1	-1	-1	-1	-1	-1	0
1	76269481	A	G	PASS	intron_variant	MODIFIER	RASEF	484152	transcript	XM_022420745.1	protein_coding	2	c.-36+6456A>G		-1	-1	-1	-1	-1	-1	0
1	76269481	A	G	PASS	intron_variant	MODIFIER	RASEF	484152	transcript	XM_022420750.1	protein_coding	2	c.-129+6456A>G		-1	-1	-1	-1	-1	-1	0
1	76269481	A	G	PASS	intron_variant	MODIFIER	RASEF	484152	transcript	XM_022420754.1	protein_coding	3	c.-163+6456A>G		-1	-1	-1	-1	-1	-1	0
1	76269481	A	G	PASS	intron_variant	MODIFIER	LOC111096569	111096569	transcript	XR_002628082.1	pseudogene	1	n.1243-2031T>C		-1	-1	-1	-1	-1	-1	0
1	76269898	G	A	PASS	intron_variant	MODIFIER	LOC111096569	111096569	transcript	XR_002628083.1	pseudogene	1	n.1243-2448C>T		-1	-1	-1	-1	-1	-1	0
1	76269898	G	A	PASS	intron_variant	MODIFIER	RASEF	484152	transcript	XM_022420756.1	protein_coding	2	c.-163+6873G>A		-1	-1	-1	-1	-1	-1	0
1	76269898	G	A	PASS	intron_variant	MODIFIER	RASEF	484152	transcript	XM_005615823.3	protein_coding	2	c.-280+6873G>A		-1	-1	-1	-1	-1	-1	0
1	76269898	G	A	PASS	intron_variant	MODIFIER	RASEF	484152	transcript	XM_022420731.1	protein_coding	2	c.-163+6873G>A		-1	-1	-1	-1	-1	-1	0
1	76269898	G	A	PASS	intron_variant	MODIFIER	RASEF	484152	transcript	XM_022420737.1	protein_coding	2	c.-256+6873G>A		-1	-1	-1	-1	-1	-1	0
1	76269898	G	A	PASS	intron_variant	MODIFIER	RASEF	484152	transcript	XM_022420739.1	protein_coding	2	c.-195+6873G>A		-1	-1	-1	-1	-1	-1	0
1	76269898	G	A	PASS	intron_variant	MODIFIER	RASEF	484152	transcript	XM_022420745.1	protein_coding	2	c.-36+6873G>A		-1	-1	-1	-1	-1	-1	0
1	76269898	G	A	PASS	intron_variant	MODIFIER	RASEF	484152	transcript	XM_022420750.1	protein_coding	2	c.-129+6873G>A		-1	-1	-1	-1	-1	-1	0
1	76269898	G	A	PASS	intron_variant	MODIFIER	RASEF	484152	transcript	XM_022420754.1	protein_coding	3	c.-163+6873G>A		-1	-1	-1	-1	-1	-1	0
1	76269898	G	A	PASS	intron_variant	MODIFIER	LOC111096569	111096569	transcript	XR_002628082.1	pseudogene	1	n.1243-2448C>T		-1	-1	-1	-1	-1	-1	0
1	76274925	ATCT	A	PASS	intron_variant	MODIFIER	LOC111096569	111096569	transcript	XR_002628083.1	pseudogene	1	n.1242+3977_1242+3979delAGA		-1	-1	-1	-1	-1	-1	0
1	76274925	ATCT	A	PASS	intron_variant	MODIFIER	RASEF	484152	transcript	XM_022420756.1	protein_coding	2	c.-163+11901_-163+11903delTCT		-1	-1	-1	-1	-1	-1	0
1	76274925	ATCT	A	PASS	intron_variant	MODIFIER	RASEF	484152	transcript	XM_005615823.3	protein_coding	2	c.-280+11901_-280+11903delTCT		-1	-1	-1	-1	-1	-1	0
1	76274925	ATCT	A	PASS	intron_variant	MODIFIER	RASEF	484152	transcript	XM_022420731.1	protein_coding	2	c.-163+11901_-163+11903delTCT		-1	-1	-1	-1	-1	-1	0
1	76274925	ATCT	A	PASS	intron_variant	MODIFIER	RASEF	484152	transcript	XM_022420737.1	protein_coding	2	c.-256+11901_-256+11903delTCT		-1	-1	-1	-1	-1	-1	0
1	76274925	ATCT	A	PASS	intron_variant	MODIFIER	RASEF	484152	transcript	XM_022420739.1	protein_coding	2	c.-195+11901_-195+11903delTCT		-1	-1	-1	-1	-1	-1	0
1	76274925	ATCT	A	PASS	intron_variant	MODIFIER	RASEF	484152	transcript	XM_022420745.1	protein_coding	2	c.-36+11901_-36+11903delTCT		-1	-1	-1	-1	-1	-1	0
1	76274925	ATCT	A	PASS	intron_variant	MODIFIER	RASEF	484152	transcript	XM_022420750.1	protein_coding	2	c.-129+11901_-129+11903delTCT		-1	-1	-1	-1	-1	-1	0
1	76274925	ATCT	A	PASS	intron_variant	MODIFIER	RASEF	484152	transcript	XM_022420754.1	protein_coding	3	c.-163+11901_-163+11903delTCT		-1	-1	-1	-1	-1	-1	0
1	76274925	ATCT	A	PASS	intron_variant	MODIFIER	LOC111096569	111096569	transcript	XR_002628082.1	pseudogene	1	n.1242+3977_1242+3979delAGA		-1	-1	-1	-1	-1	-1	0
1	76275301	A	G	PASS	intron_variant	MODIFIER	LOC111096569	111096569	transcript	XR_002628083.1	pseudogene	1	n.1242+3604T>C		-1	-1	-1	-1	-1	-1	0
1	76275301	A	G	PASS	intron_variant	MODIFIER	RASEF	484152	transcript	XM_022420756.1	protein_coding	2	c.-163+12276A>G		-1	-1	-1	-1	-1	-1	0
1	76275301	A	G	PASS	intron_variant	MODIFIER	RASEF	484152	transcript	XM_005615823.3	protein_coding	2	c.-280+12276A>G		-1	-1	-1	-1	-1	-1	0
1	76275301	A	G	PASS	intron_variant	MODIFIER	RASEF	484152	transcript	XM_022420731.1	protein_coding	2	c.-163+12276A>G		-1	-1	-1	-1	-1	-1	0
1	76275301	A	G	PASS	intron_variant	MODIFIER	RASEF	484152	transcript	XM_022420737.1	protein_coding	2	c.-256+12276A>G		-1	-1	-1	-1	-1	-1	0
1	76275301	A	G	PASS	intron_variant	MODIFIER	RASEF	484152	transcript	XM_022420739.1	protein_coding	2	c.-195+12276A>G		-1	-1	-1	-1	-1	-1	0
1	76275301	A	G	PASS	intron_variant	MODIFIER	RASEF	484152	transcript	XM_022420745.1	protein_coding	2	c.-36+12276A>G		-1	-1	-1	-1	-1	-1	0
1	76275301	A	G	PASS	intron_variant	MODIFIER	RASEF	484152	transcript	XM_022420750.1	protein_coding	2	c.-129+12276A>G		-1	-1	-1	-1	-1	-1	0
1	76275301	A	G	PASS	intron_variant	MODIFIER	RASEF	484152	transcript	XM_022420754.1	protein_coding	3	c.-163+12276A>G		-1	-1	-1	-1	-1	-1	0
1	76275301	A	G	PASS	intron_variant	MODIFIER	LOC111096569	111096569	transcript	XR_002628082.1	pseudogene	1	n.1242+3604T>C		-1	-1	-1	-1	-1	-1	0
1	76276167	G	A	PASS	intron_variant	MODIFIER	LOC111096569	111096569	transcript	XR_002628083.1	pseudogene	1	n.1242+2738C>T		-1	-1	-1	-1	-1	-1	0
1	76276167	G	A	PASS	intron_variant	MODIFIER	RASEF	484152	transcript	XM_022420756.1	protein_coding	2	c.-163+13142G>A		-1	-1	-1	-1	-1	-1	0
1	76276167	G	A	PASS	intron_variant	MODIFIER	RASEF	484152	transcript	XM_005615823.3	protein_coding	2	c.-280+13142G>A		-1	-1	-1	-1	-1	-1	0
1	76276167	G	A	PASS	intron_variant	MODIFIER	RASEF	484152	transcript	XM_022420731.1	protein_coding	2	c.-163+13142G>A		-1	-1	-1	-1	-1	-1	0
1	76276167	G	A	PASS	intron_variant	MODIFIER	RASEF	484152	transcript	XM_022420737.1	protein_coding	2	c.-256+13142G>A		-1	-1	-1	-1	-1	-1	0
1	76276167	G	A	PASS	intron_variant	MODIFIER	RASEF	484152	transcript	XM_022420739.1	protein_coding	2	c.-195+13142G>A		-1	-1	-1	-1	-1	-1	0
1	76276167	G	A	PASS	intron_variant	MODIFIER	RASEF	484152	transcript	XM_022420745.1	protein_coding	2	c.-36+13142G>A		-1	-1	-1	-1	-1	-1	0
1	76276167	G	A	PASS	intron_variant	MODIFIER	RASEF	484152	transcript	XM_022420750.1	protein_coding	2	c.-129+13142G>A		-1	-1	-1	-1	-1	-1	0
1	76276167	G	A	PASS	intron_variant	MODIFIER	RASEF	484152	transcript	XM_022420754.1	protein_coding	3	c.-163+13142G>A		-1	-1	-1	-1	-1	-1	0
1	76276167	G	A	PASS	intron_variant	MODIFIER	LOC111096569	111096569	transcript	XR_002628082.1	pseudogene	1	n.1242+2738C>T		-1	-1	-1	-1	-1	-1	0
1	76276809	T	A	PASS	intron_variant	MODIFIER	LOC111096569	111096569	transcript	XR_002628083.1	pseudogene	1	n.1242+2096A>T		-1	-1	-1	-1	-1	-1	0
1	76276809	T	A	PASS	intron_variant	MODIFIER	RASEF	484152	transcript	XM_022420756.1	protein_coding	2	c.-163+13784T>A		-1	-1	-1	-1	-1	-1	0
1	76276809	T	A	PASS	intron_variant	MODIFIER	RASEF	484152	transcript	XM_005615823.3	protein_coding	2	c.-280+13784T>A		-1	-1	-1	-1	-1	-1	0
1	76276809	T	A	PASS	intron_variant	MODIFIER	RASEF	484152	transcript	XM_022420731.1	protein_coding	2	c.-163+13784T>A		-1	-1	-1	-1	-1	-1	0
1	76276809	T	A	PASS	intron_variant	MODIFIER	RASEF	484152	transcript	XM_022420737.1	protein_coding	2	c.-256+13784T>A		-1	-1	-1	-1	-1	-1	0
1	76276809	T	A	PASS	intron_variant	MODIFIER	RASEF	484152	transcript	XM_022420739.1	protein_coding	2	c.-195+13784T>A		-1	-1	-1	-1	-1	-1	0
1	76276809	T	A	PASS	intron_variant	MODIFIER	RASEF	484152	transcript	XM_022420745.1	protein_coding	2	c.-36+13784T>A		-1	-1	-1	-1	-1	-1	0
1	76276809	T	A	PASS	intron_variant	MODIFIER	RASEF	484152	transcript	XM_022420750.1	protein_coding	2	c.-129+13784T>A		-1	-1	-1	-1	-1	-1	0
1	76276809	T	A	PASS	intron_variant	MODIFIER	RASEF	484152	transcript	XM_022420754.1	protein_coding	3	c.-163+13784T>A		-1	-1	-1	-1	-1	-1	0
1	76276809	T	A	PASS	intron_variant	MODIFIER	LOC111096569	111096569	transcript	XR_002628082.1	pseudogene	1	n.1242+2096A>T		-1	-1	-1	-1	-1	-1	0
1	76281010	T	C	PASS	upstream_gene_variant	MODIFIER	LOC111096569	111096569	transcript	XR_002628083.1	pseudogene	-1	n.-864A>G		-1	-1	-1	-1	-1	-1	864
1	76281010	T	C	PASS	upstream_gene_variant	MODIFIER	LOC111096569	111096569	transcript	XR_002628082.1	pseudogene	-1	n.-864A>G		-1	-1	-1	-1	-1	-1	864
1	76281010	T	C	PASS	intron_variant	MODIFIER	RASEF	484152	transcript	XM_022420756.1	protein_coding	2	c.-163+17985T>C		-1	-1	-1	-1	-1	-1	0
1	76281010	T	C	PASS	intron_variant	MODIFIER	RASEF	484152	transcript	XM_005615823.3	protein_coding	2	c.-280+17985T>C		-1	-1	-1	-1	-1	-1	0
1	76281010	T	C	PASS	intron_variant	MODIFIER	RASEF	484152	transcript	XM_022420731.1	protein_coding	2	c.-163+17985T>C		-1	-1	-1	-1	-1	-1	0
1	76281010	T	C	PASS	intron_variant	MODIFIER	RASEF	484152	transcript	XM_022420737.1	protein_coding	2	c.-256+17985T>C		-1	-1	-1	-1	-1	-1	0
1	76281010	T	C	PASS	intron_variant	MODIFIER	RASEF	484152	transcript	XM_022420739.1	protein_coding	2	c.-194-12314T>C		-1	-1	-1	-1	-1	-1	0
1	76281010	T	C	PASS	intron_variant	MODIFIER	RASEF	484152	transcript	XM_022420745.1	protein_coding	2	c.-36+17985T>C		-1	-1	-1	-1	-1	-1	0
1	76281010	T	C	PASS	intron_variant	MODIFIER	RASEF	484152	transcript	XM_022420750.1	protein_coding	2	c.-129+17985T>C		-1	-1	-1	-1	-1	-1	0
1	76281010	T	C	PASS	intron_variant	MODIFIER	RASEF	484152	transcript	XM_022420754.1	protein_coding	3	c.-163+17985T>C		-1	-1	-1	-1	-1	-1	0
1	76282029	T	C	PASS	upstream_gene_variant	MODIFIER	LOC111096569	111096569	transcript	XR_002628083.1	pseudogene	-1	n.-1883A>G		-1	-1	-1	-1	-1	-1	1883
1	76282029	T	C	PASS	upstream_gene_variant	MODIFIER	LOC111096569	111096569	transcript	XR_002628082.1	pseudogene	-1	n.-1883A>G		-1	-1	-1	-1	-1	-1	1883
1	76282029	T	C	PASS	intron_variant	MODIFIER	RASEF	484152	transcript	XM_022420756.1	protein_coding	2	c.-163+19004T>C		-1	-1	-1	-1	-1	-1	0
1	76282029	T	C	PASS	intron_variant	MODIFIER	RASEF	484152	transcript	XM_005615823.3	protein_coding	2	c.-280+19004T>C		-1	-1	-1	-1	-1	-1	0
1	76282029	T	C	PASS	intron_variant	MODIFIER	RASEF	484152	transcript	XM_022420731.1	protein_coding	2	c.-163+19004T>C		-1	-1	-1	-1	-1	-1	0
1	76282029	T	C	PASS	intron_variant	MODIFIER	RASEF	484152	transcript	XM_022420737.1	protein_coding	2	c.-256+19004T>C		-1	-1	-1	-1	-1	-1	0
1	76282029	T	C	PASS	intron_variant	MODIFIER	RASEF	484152	transcript	XM_022420739.1	protein_coding	2	c.-194-11295T>C		-1	-1	-1	-1	-1	-1	0
1	76282029	T	C	PASS	intron_variant	MODIFIER	RASEF	484152	transcript	XM_022420745.1	protein_coding	2	c.-36+19004T>C		-1	-1	-1	-1	-1	-1	0
1	76282029	T	C	PASS	intron_variant	MODIFIER	RASEF	484152	transcript	XM_022420750.1	protein_coding	2	c.-129+19004T>C		-1	-1	-1	-1	-1	-1	0
1	76282029	T	C	PASS	intron_variant	MODIFIER	RASEF	484152	transcript	XM_022420754.1	protein_coding	3	c.-163+19004T>C		-1	-1	-1	-1	-1	-1	0
1	76282293	C	G	PASS	upstream_gene_variant	MODIFIER	LOC111096569	111096569	transcript	XR_002628083.1	pseudogene	-1	n.-2147G>C		-1	-1	-1	-1	-1	-1	2147
1	76282293	C	G	PASS	upstream_gene_variant	MODIFIER	LOC111096569	111096569	transcript	XR_002628082.1	pseudogene	-1	n.-2147G>C		-1	-1	-1	-1	-1	-1	2147
1	76282293	C	G	PASS	intron_variant	MODIFIER	RASEF	484152	transcript	XM_022420756.1	protein_coding	2	c.-163+19268C>G		-1	-1	-1	-1	-1	-1	0
1	76282293	C	G	PASS	intron_variant	MODIFIER	RASEF	484152	transcript	XM_005615823.3	protein_coding	2	c.-280+19268C>G		-1	-1	-1	-1	-1	-1	0
1	76282293	C	G	PASS	intron_variant	MODIFIER	RASEF	484152	transcript	XM_022420731.1	protein_coding	2	c.-163+19268C>G		-1	-1	-1	-1	-1	-1	0
1	76282293	C	G	PASS	intron_variant	MODIFIER	RASEF	484152	transcript	XM_022420737.1	protein_coding	2	c.-256+19268C>G		-1	-1	-1	-1	-1	-1	0
1	76282293	C	G	PASS	intron_variant	MODIFIER	RASEF	484152	transcript	XM_022420739.1	protein_coding	2	c.-194-11031C>G		-1	-1	-1	-1	-1	-1	0
1	76282293	C	G	PASS	intron_variant	MODIFIER	RASEF	484152	transcript	XM_022420745.1	protein_coding	2	c.-36+19268C>G		-1	-1	-1	-1	-1	-1	0
1	76282293	C	G	PASS	intron_variant	MODIFIER	RASEF	484152	transcript	XM_022420750.1	protein_coding	2	c.-129+19268C>G		-1	-1	-1	-1	-1	-1	0
1	76282293	C	G	PASS	intron_variant	MODIFIER	RASEF	484152	transcript	XM_022420754.1	protein_coding	3	c.-163+19268C>G		-1	-1	-1	-1	-1	-1	0
1	76282423	G	A	PASS	upstream_gene_variant	MODIFIER	LOC111096569	111096569	transcript	XR_002628083.1	pseudogene	-1	n.-2277C>T		-1	-1	-1	-1	-1	-1	2277
1	76282423	G	A	PASS	upstream_gene_variant	MODIFIER	LOC111096569	111096569	transcript	XR_002628082.1	pseudogene	-1	n.-2277C>T		-1	-1	-1	-1	-1	-1	2277
1	76282423	G	A	PASS	intron_variant	MODIFIER	RASEF	484152	transcript	XM_022420756.1	protein_coding	2	c.-163+19398G>A		-1	-1	-1	-1	-1	-1	0
1	76282423	G	A	PASS	intron_variant	MODIFIER	RASEF	484152	transcript	XM_005615823.3	protein_coding	2	c.-280+19398G>A		-1	-1	-1	-1	-1	-1	0
1	76282423	G	A	PASS	intron_variant	MODIFIER	RASEF	484152	transcript	XM_022420731.1	protein_coding	2	c.-163+19398G>A		-1	-1	-1	-1	-1	-1	0
1	76282423	G	A	PASS	intron_variant	MODIFIER	RASEF	484152	transcript	XM_022420737.1	protein_coding	2	c.-256+19398G>A		-1	-1	-1	-1	-1	-1	0
1	76282423	G	A	PASS	intron_variant	MODIFIER	RASEF	484152	transcript	XM_022420739.1	protein_coding	2	c.-194-10901G>A		-1	-1	-1	-1	-1	-1	0
1	76282423	G	A	PASS	intron_variant	MODIFIER	RASEF	484152	transcript	XM_022420745.1	protein_coding	2	c.-36+19398G>A		-1	-1	-1	-1	-1	-1	0
1	76282423	G	A	PASS	intron_variant	MODIFIER	RASEF	484152	transcript	XM_022420750.1	protein_coding	2	c.-129+19398G>A		-1	-1	-1	-1	-1	-1	0
1	76282423	G	A	PASS	intron_variant	MODIFIER	RASEF	484152	transcript	XM_022420754.1	protein_coding	3	c.-163+19398G>A		-1	-1	-1	-1	-1	-1	0
1	76282486	G	GTC	PASS	upstream_gene_variant	MODIFIER	LOC111096569	111096569	transcript	XR_002628083.1	pseudogene	-1	n.-2341_-2340insGA		-1	-1	-1	-1	-1	-1	2341
1	76282486	G	GTC	PASS	upstream_gene_variant	MODIFIER	LOC111096569	111096569	transcript	XR_002628082.1	pseudogene	-1	n.-2341_-2340insGA		-1	-1	-1	-1	-1	-1	2341
1	76282486	G	GTC	PASS	intron_variant	MODIFIER	RASEF	484152	transcript	XM_022420756.1	protein_coding	2	c.-163+19461_-163+19462insTC		-1	-1	-1	-1	-1	-1	0
1	76282486	G	GTC	PASS	intron_variant	MODIFIER	RASEF	484152	transcript	XM_005615823.3	protein_coding	2	c.-280+19461_-280+19462insTC		-1	-1	-1	-1	-1	-1	0
1	76282486	G	GTC	PASS	intron_variant	MODIFIER	RASEF	484152	transcript	XM_022420731.1	protein_coding	2	c.-163+19461_-163+19462insTC		-1	-1	-1	-1	-1	-1	0
1	76282486	G	GTC	PASS	intron_variant	MODIFIER	RASEF	484152	transcript	XM_022420737.1	protein_coding	2	c.-256+19461_-256+19462insTC		-1	-1	-1	-1	-1	-1	0
1	76282486	G	GTC	PASS	intron_variant	MODIFIER	RASEF	484152	transcript	XM_022420739.1	protein_coding	2	c.-194-10838_-194-10837insTC		-1	-1	-1	-1	-1	-1	0
1	76282486	G	GTC	PASS	intron_variant	MODIFIER	RASEF	484152	transcript	XM_022420745.1	protein_coding	2	c.-36+19461_-36+19462insTC		-1	-1	-1	-1	-1	-1	0
1	76282486	G	GTC	PASS	intron_variant	MODIFIER	RASEF	484152	transcript	XM_022420750.1	protein_coding	2	c.-129+19461_-129+19462insTC		-1	-1	-1	-1	-1	-1	0
1	76282486	G	GTC	PASS	intron_variant	MODIFIER	RASEF	484152	transcript	XM_022420754.1	protein_coding	3	c.-163+19461_-163+19462insTC		-1	-1	-1	-1	-1	-1	0
1	76282706	G	T	PASS	upstream_gene_variant	MODIFIER	LOC111096569	111096569	transcript	XR_002628083.1	pseudogene	-1	n.-2560C>A		-1	-1	-1	-1	-1	-1	2560
1	76282706	G	T	PASS	upstream_gene_variant	MODIFIER	LOC111096569	111096569	transcript	XR_002628082.1	pseudogene	-1	n.-2560C>A		-1	-1	-1	-1	-1	-1	2560
1	76282706	G	T	PASS	intron_variant	MODIFIER	RASEF	484152	transcript	XM_022420756.1	protein_coding	2	c.-163+19681G>T		-1	-1	-1	-1	-1	-1	0
1	76282706	G	T	PASS	intron_variant	MODIFIER	RASEF	484152	transcript	XM_005615823.3	protein_coding	2	c.-280+19681G>T		-1	-1	-1	-1	-1	-1	0
1	76282706	G	T	PASS	intron_variant	MODIFIER	RASEF	484152	transcript	XM_022420731.1	protein_coding	2	c.-163+19681G>T		-1	-1	-1	-1	-1	-1	0
1	76282706	G	T	PASS	intron_variant	MODIFIER	RASEF	484152	transcript	XM_022420737.1	protein_coding	2	c.-256+19681G>T		-1	-1	-1	-1	-1	-1	0
1	76282706	G	T	PASS	intron_variant	MODIFIER	RASEF	484152	transcript	XM_022420739.1	protein_coding	2	c.-194-10618G>T		-1	-1	-1	-1	-1	-1	0
1	76282706	G	T	PASS	intron_variant	MODIFIER	RASEF	484152	transcript	XM_022420745.1	protein_coding	2	c.-36+19681G>T		-1	-1	-1	-1	-1	-1	0
1	76282706	G	T	PASS	intron_variant	MODIFIER	RASEF	484152	transcript	XM_022420750.1	protein_coding	2	c.-129+19681G>T		-1	-1	-1	-1	-1	-1	0
1	76282706	G	T	PASS	intron_variant	MODIFIER	RASEF	484152	transcript	XM_022420754.1	protein_coding	3	c.-163+19681G>T		-1	-1	-1	-1	-1	-1	0
1	76283238	G	A	PASS	upstream_gene_variant	MODIFIER	LOC111096569	111096569	transcript	XR_002628083.1	pseudogene	-1	n.-3092C>T		-1	-1	-1	-1	-1	-1	3092
1	76283238	G	A	PASS	upstream_gene_variant	MODIFIER	LOC111096569	111096569	transcript	XR_002628082.1	pseudogene	-1	n.-3092C>T		-1	-1	-1	-1	-1	-1	3092
1	76283238	G	A	PASS	intron_variant	MODIFIER	RASEF	484152	transcript	XM_022420756.1	protein_coding	2	c.-163+20213G>A		-1	-1	-1	-1	-1	-1	0
1	76283238	G	A	PASS	intron_variant	MODIFIER	RASEF	484152	transcript	XM_005615823.3	protein_coding	2	c.-280+20213G>A		-1	-1	-1	-1	-1	-1	0
1	76283238	G	A	PASS	intron_variant	MODIFIER	RASEF	484152	transcript	XM_022420731.1	protein_coding	2	c.-163+20213G>A		-1	-1	-1	-1	-1	-1	0
1	76283238	G	A	PASS	intron_variant	MODIFIER	RASEF	484152	transcript	XM_022420737.1	protein_coding	2	c.-256+20213G>A		-1	-1	-1	-1	-1	-1	0
1	76283238	G	A	PASS	intron_variant	MODIFIER	RASEF	484152	transcript	XM_022420739.1	protein_coding	2	c.-194-10086G>A		-1	-1	-1	-1	-1	-1	0
1	76283238	G	A	PASS	intron_variant	MODIFIER	RASEF	484152	transcript	XM_022420745.1	protein_coding	2	c.-36+20213G>A		-1	-1	-1	-1	-1	-1	0
1	76283238	G	A	PASS	intron_variant	MODIFIER	RASEF	484152	transcript	XM_022420750.1	protein_coding	2	c.-129+20213G>A		-1	-1	-1	-1	-1	-1	0
1	76283238	G	A	PASS	intron_variant	MODIFIER	RASEF	484152	transcript	XM_022420754.1	protein_coding	3	c.-163+20213G>A		-1	-1	-1	-1	-1	-1	0
1	76283847	G	C	PASS	upstream_gene_variant	MODIFIER	LOC111096569	111096569	transcript	XR_002628083.1	pseudogene	-1	n.-3701C>G		-1	-1	-1	-1	-1	-1	3701
1	76283847	G	C	PASS	upstream_gene_variant	MODIFIER	LOC111096569	111096569	transcript	XR_002628082.1	pseudogene	-1	n.-3701C>G		-1	-1	-1	-1	-1	-1	3701
1	76283847	G	C	PASS	intron_variant	MODIFIER	RASEF	484152	transcript	XM_022420756.1	protein_coding	2	c.-163+20822G>C		-1	-1	-1	-1	-1	-1	0
1	76283847	G	C	PASS	intron_variant	MODIFIER	RASEF	484152	transcript	XM_005615823.3	protein_coding	2	c.-280+20822G>C		-1	-1	-1	-1	-1	-1	0
1	76283847	G	C	PASS	intron_variant	MODIFIER	RASEF	484152	transcript	XM_022420731.1	protein_coding	2	c.-163+20822G>C		-1	-1	-1	-1	-1	-1	0
1	76283847	G	C	PASS	intron_variant	MODIFIER	RASEF	484152	transcript	XM_022420737.1	protein_coding	2	c.-256+20822G>C		-1	-1	-1	-1	-1	-1	0
1	76283847	G	C	PASS	intron_variant	MODIFIER	RASEF	484152	transcript	XM_022420739.1	protein_coding	2	c.-194-9477G>C		-1	-1	-1	-1	-1	-1	0
1	76283847	G	C	PASS	intron_variant	MODIFIER	RASEF	484152	transcript	XM_022420745.1	protein_coding	2	c.-36+20822G>C		-1	-1	-1	-1	-1	-1	0
1	76283847	G	C	PASS	intron_variant	MODIFIER	RASEF	484152	transcript	XM_022420750.1	protein_coding	2	c.-129+20822G>C		-1	-1	-1	-1	-1	-1	0
1	76283847	G	C	PASS	intron_variant	MODIFIER	RASEF	484152	transcript	XM_022420754.1	protein_coding	3	c.-163+20822G>C		-1	-1	-1	-1	-1	-1	0
1	76283966	A	C	PASS	upstream_gene_variant	MODIFIER	LOC111096569	111096569	transcript	XR_002628083.1	pseudogene	-1	n.-3820T>G		-1	-1	-1	-1	-1	-1	3820
1	76283966	A	C	PASS	upstream_gene_variant	MODIFIER	LOC111096569	111096569	transcript	XR_002628082.1	pseudogene	-1	n.-3820T>G		-1	-1	-1	-1	-1	-1	3820
1	76283966	A	C	PASS	downstream_gene_variant	MODIFIER	LOC102155601	102155601	transcript	XR_002628080.1	pseudogene	-1	n.*4931T>G		-1	-1	-1	-1	-1	-1	4931
1	76283966	A	C	PASS	intron_variant	MODIFIER	RASEF	484152	transcript	XM_022420756.1	protein_coding	2	c.-163+20941A>C		-1	-1	-1	-1	-1	-1	0
1	76283966	A	C	PASS	intron_variant	MODIFIER	RASEF	484152	transcript	XM_005615823.3	protein_coding	2	c.-280+20941A>C		-1	-1	-1	-1	-1	-1	0
1	76283966	A	C	PASS	intron_variant	MODIFIER	RASEF	484152	transcript	XM_022420731.1	protein_coding	2	c.-163+20941A>C		-1	-1	-1	-1	-1	-1	0
1	76283966	A	C	PASS	intron_variant	MODIFIER	RASEF	484152	transcript	XM_022420737.1	protein_coding	2	c.-256+20941A>C		-1	-1	-1	-1	-1	-1	0
1	76283966	A	C	PASS	intron_variant	MODIFIER	RASEF	484152	transcript	XM_022420739.1	protein_coding	2	c.-194-9358A>C		-1	-1	-1	-1	-1	-1	0
1	76283966	A	C	PASS	intron_variant	MODIFIER	RASEF	484152	transcript	XM_022420745.1	protein_coding	2	c.-36+20941A>C		-1	-1	-1	-1	-1	-1	0
1	76283966	A	C	PASS	intron_variant	MODIFIER	RASEF	484152	transcript	XM_022420750.1	protein_coding	2	c.-129+20941A>C		-1	-1	-1	-1	-1	-1	0
1	76283966	A	C	PASS	intron_variant	MODIFIER	RASEF	484152	transcript	XM_022420754.1	protein_coding	3	c.-163+20941A>C		-1	-1	-1	-1	-1	-1	0
1	76284082	T	C	PASS	upstream_gene_variant	MODIFIER	LOC111096569	111096569	transcript	XR_002628083.1	pseudogene	-1	n.-3936A>G		-1	-1	-1	-1	-1	-1	3936
1	76284082	T	C	PASS	upstream_gene_variant	MODIFIER	LOC111096569	111096569	transcript	XR_002628082.1	pseudogene	-1	n.-3936A>G		-1	-1	-1	-1	-1	-1	3936
1	76284082	T	C	PASS	downstream_gene_variant	MODIFIER	LOC102155601	102155601	transcript	XR_002628080.1	pseudogene	-1	n.*4815A>G		-1	-1	-1	-1	-1	-1	4815
1	76284082	T	C	PASS	intron_variant	MODIFIER	RASEF	484152	transcript	XM_022420756.1	protein_coding	2	c.-163+21057T>C		-1	-1	-1	-1	-1	-1	0
1	76284082	T	C	PASS	intron_variant	MODIFIER	RASEF	484152	transcript	XM_005615823.3	protein_coding	2	c.-280+21057T>C		-1	-1	-1	-1	-1	-1	0
1	76284082	T	C	PASS	intron_variant	MODIFIER	RASEF	484152	transcript	XM_022420731.1	protein_coding	2	c.-163+21057T>C		-1	-1	-1	-1	-1	-1	0
1	76284082	T	C	PASS	intron_variant	MODIFIER	RASEF	484152	transcript	XM_022420737.1	protein_coding	2	c.-256+21057T>C		-1	-1	-1	-1	-1	-1	0
1	76284082	T	C	PASS	intron_variant	MODIFIER	RASEF	484152	transcript	XM_022420739.1	protein_coding	2	c.-194-9242T>C		-1	-1	-1	-1	-1	-1	0
1	76284082	T	C	PASS	intron_variant	MODIFIER	RASEF	484152	transcript	XM_022420745.1	protein_coding	2	c.-36+21057T>C		-1	-1	-1	-1	-1	-1	0
1	76284082	T	C	PASS	intron_variant	MODIFIER	RASEF	484152	transcript	XM_022420750.1	protein_coding	2	c.-129+21057T>C		-1	-1	-1	-1	-1	-1	0
1	76284082	T	C	PASS	intron_variant	MODIFIER	RASEF	484152	transcript	XM_022420754.1	protein_coding	3	c.-163+21057T>C		-1	-1	-1	-1	-1	-1	0
1	76284218	T	C	PASS	upstream_gene_variant	MODIFIER	LOC111096569	111096569	transcript	XR_002628083.1	pseudogene	-1	n.-4072A>G		-1	-1	-1	-1	-1	-1	4072
1	76284218	T	C	PASS	upstream_gene_variant	MODIFIER	LOC111096569	111096569	transcript	XR_002628082.1	pseudogene	-1	n.-4072A>G		-1	-1	-1	-1	-1	-1	4072
1	76284218	T	C	PASS	downstream_gene_variant	MODIFIER	LOC102155601	102155601	transcript	XR_002628080.1	pseudogene	-1	n.*4679A>G		-1	-1	-1	-1	-1	-1	4679
1	76284218	T	C	PASS	intron_variant	MODIFIER	RASEF	484152	transcript	XM_022420756.1	protein_coding	2	c.-163+21193T>C		-1	-1	-1	-1	-1	-1	0
1	76284218	T	C	PASS	intron_variant	MODIFIER	RASEF	484152	transcript	XM_005615823.3	protein_coding	2	c.-280+21193T>C		-1	-1	-1	-1	-1	-1	0
1	76284218	T	C	PASS	intron_variant	MODIFIER	RASEF	484152	transcript	XM_022420731.1	protein_coding	2	c.-163+21193T>C		-1	-1	-1	-1	-1	-1	0
1	76284218	T	C	PASS	intron_variant	MODIFIER	RASEF	484152	transcript	XM_022420737.1	protein_coding	2	c.-256+21193T>C		-1	-1	-1	-1	-1	-1	0
1	76284218	T	C	PASS	intron_variant	MODIFIER	RASEF	484152	transcript	XM_022420739.1	protein_coding	2	c.-194-9106T>C		-1	-1	-1	-1	-1	-1	0
1	76284218	T	C	PASS	intron_variant	MODIFIER	RASEF	484152	transcript	XM_022420745.1	protein_coding	2	c.-36+21193T>C		-1	-1	-1	-1	-1	-1	0
1	76284218	T	C	PASS	intron_variant	MODIFIER	RASEF	484152	transcript	XM_022420750.1	protein_coding	2	c.-129+21193T>C		-1	-1	-1	-1	-1	-1	0
1	76284218	T	C	PASS	intron_variant	MODIFIER	RASEF	484152	transcript	XM_022420754.1	protein_coding	3	c.-163+21193T>C		-1	-1	-1	-1	-1	-1	0
1	76284318	T	C	PASS	upstream_gene_variant	MODIFIER	LOC111096569	111096569	transcript	XR_002628083.1	pseudogene	-1	n.-4172A>G		-1	-1	-1	-1	-1	-1	4172
1	76284318	T	C	PASS	upstream_gene_variant	MODIFIER	LOC111096569	111096569	transcript	XR_002628082.1	pseudogene	-1	n.-4172A>G		-1	-1	-1	-1	-1	-1	4172
1	76284318	T	C	PASS	downstream_gene_variant	MODIFIER	LOC102155601	102155601	transcript	XR_002628080.1	pseudogene	-1	n.*4579A>G		-1	-1	-1	-1	-1	-1	4579
1	76284318	T	C	PASS	intron_variant	MODIFIER	RASEF	484152	transcript	XM_022420756.1	protein_coding	2	c.-163+21293T>C		-1	-1	-1	-1	-1	-1	0
1	76284318	T	C	PASS	intron_variant	MODIFIER	RASEF	484152	transcript	XM_005615823.3	protein_coding	2	c.-280+21293T>C		-1	-1	-1	-1	-1	-1	0
1	76284318	T	C	PASS	intron_variant	MODIFIER	RASEF	484152	transcript	XM_022420731.1	protein_coding	2	c.-163+21293T>C		-1	-1	-1	-1	-1	-1	0
1	76284318	T	C	PASS	intron_variant	MODIFIER	RASEF	484152	transcript	XM_022420737.1	protein_coding	2	c.-256+21293T>C		-1	-1	-1	-1	-1	-1	0
1	76284318	T	C	PASS	intron_variant	MODIFIER	RASEF	484152	transcript	XM_022420739.1	protein_coding	2	c.-194-9006T>C		-1	-1	-1	-1	-1	-1	0
1	76284318	T	C	PASS	intron_variant	MODIFIER	RASEF	484152	transcript	XM_022420745.1	protein_coding	2	c.-36+21293T>C		-1	-1	-1	-1	-1	-1	0
1	76284318	T	C	PASS	intron_variant	MODIFIER	RASEF	484152	transcript	XM_022420750.1	protein_coding	2	c.-129+21293T>C		-1	-1	-1	-1	-1	-1	0
1	76284318	T	C	PASS	intron_variant	MODIFIER	RASEF	484152	transcript	XM_022420754.1	protein_coding	3	c.-163+21293T>C		-1	-1	-1	-1	-1	-1	0
1	76284830	T	TAA	PASS	upstream_gene_variant	MODIFIER	LOC111096569	111096569	transcript	XR_002628083.1	pseudogene	-1	n.-4685_-4684insTT		-1	-1	-1	-1	-1	-1	4685
1	76284830	T	TAA	PASS	upstream_gene_variant	MODIFIER	LOC111096569	111096569	transcript	XR_002628082.1	pseudogene	-1	n.-4685_-4684insTT		-1	-1	-1	-1	-1	-1	4685
1	76284830	T	TAA	PASS	downstream_gene_variant	MODIFIER	LOC102155601	102155601	transcript	XR_002628080.1	pseudogene	-1	n.*4066_*4067insTT		-1	-1	-1	-1	-1	-1	4066
1	76284830	T	TAA	PASS	intron_variant	MODIFIER	RASEF	484152	transcript	XM_022420756.1	protein_coding	2	c.-163+21805_-163+21806insAA		-1	-1	-1	-1	-1	-1	0
1	76284830	T	TAA	PASS	intron_variant	MODIFIER	RASEF	484152	transcript	XM_005615823.3	protein_coding	2	c.-280+21805_-280+21806insAA		-1	-1	-1	-1	-1	-1	0
1	76284830	T	TAA	PASS	intron_variant	MODIFIER	RASEF	484152	transcript	XM_022420731.1	protein_coding	2	c.-163+21805_-163+21806insAA		-1	-1	-1	-1	-1	-1	0
1	76284830	T	TAA	PASS	intron_variant	MODIFIER	RASEF	484152	transcript	XM_022420737.1	protein_coding	2	c.-256+21805_-256+21806insAA		-1	-1	-1	-1	-1	-1	0
1	76284830	T	TAA	PASS	intron_variant	MODIFIER	RASEF	484152	transcript	XM_022420739.1	protein_coding	2	c.-194-8494_-194-8493insAA		-1	-1	-1	-1	-1	-1	0
1	76284830	T	TAA	PASS	intron_variant	MODIFIER	RASEF	484152	transcript	XM_022420745.1	protein_coding	2	c.-36+21805_-36+21806insAA		-1	-1	-1	-1	-1	-1	0
1	76284830	T	TAA	PASS	intron_variant	MODIFIER	RASEF	484152	transcript	XM_022420750.1	protein_coding	2	c.-129+21805_-129+21806insAA		-1	-1	-1	-1	-1	-1	0
1	76284830	T	TAA	PASS	intron_variant	MODIFIER	RASEF	484152	transcript	XM_022420754.1	protein_coding	3	c.-163+21805_-163+21806insAA		-1	-1	-1	-1	-1	-1	0
1	76285117	TG	T	PASS	upstream_gene_variant	MODIFIER	LOC111096569	111096569	transcript	XR_002628083.1	pseudogene	-1	n.-4972delC		-1	-1	-1	-1	-1	-1	4972
1	76285117	TG	T	PASS	upstream_gene_variant	MODIFIER	LOC111096569	111096569	transcript	XR_002628082.1	pseudogene	-1	n.-4972delC		-1	-1	-1	-1	-1	-1	4972
1	76285117	TG	T	PASS	downstream_gene_variant	MODIFIER	LOC102155601	102155601	transcript	XR_002628080.1	pseudogene	-1	n.*3779delC		-1	-1	-1	-1	-1	-1	3779
1	76285117	TG	T	PASS	intron_variant	MODIFIER	RASEF	484152	transcript	XM_022420756.1	protein_coding	2	c.-163+22093delG		-1	-1	-1	-1	-1	-1	0
1	76285117	TG	T	PASS	intron_variant	MODIFIER	RASEF	484152	transcript	XM_005615823.3	protein_coding	2	c.-280+22093delG		-1	-1	-1	-1	-1	-1	0
1	76285117	TG	T	PASS	intron_variant	MODIFIER	RASEF	484152	transcript	XM_022420731.1	protein_coding	2	c.-163+22093delG		-1	-1	-1	-1	-1	-1	0
1	76285117	TG	T	PASS	intron_variant	MODIFIER	RASEF	484152	transcript	XM_022420737.1	protein_coding	2	c.-256+22093delG		-1	-1	-1	-1	-1	-1	0
1	76285117	TG	T	PASS	intron_variant	MODIFIER	RASEF	484152	transcript	XM_022420739.1	protein_coding	2	c.-194-8206delG		-1	-1	-1	-1	-1	-1	0
1	76285117	TG	T	PASS	intron_variant	MODIFIER	RASEF	484152	transcript	XM_022420745.1	protein_coding	2	c.-36+22093delG		-1	-1	-1	-1	-1	-1	0
1	76285117	TG	T	PASS	intron_variant	MODIFIER	RASEF	484152	transcript	XM_022420750.1	protein_coding	2	c.-129+22093delG		-1	-1	-1	-1	-1	-1	0
1	76285117	TG	T	PASS	intron_variant	MODIFIER	RASEF	484152	transcript	XM_022420754.1	protein_coding	3	c.-163+22093delG		-1	-1	-1	-1	-1	-1	0
1	76285199	G	C	PASS	downstream_gene_variant	MODIFIER	LOC102155601	102155601	transcript	XR_002628080.1	pseudogene	-1	n.*3698C>G		-1	-1	-1	-1	-1	-1	3698
1	76285199	G	C	PASS	intron_variant	MODIFIER	RASEF	484152	transcript	XM_022420756.1	protein_coding	2	c.-163+22174G>C		-1	-1	-1	-1	-1	-1	0
1	76285199	G	C	PASS	intron_variant	MODIFIER	RASEF	484152	transcript	XM_005615823.3	protein_coding	2	c.-280+22174G>C		-1	-1	-1	-1	-1	-1	0
1	76285199	G	C	PASS	intron_variant	MODIFIER	RASEF	484152	transcript	XM_022420731.1	protein_coding	2	c.-163+22174G>C		-1	-1	-1	-1	-1	-1	0
1	76285199	G	C	PASS	intron_variant	MODIFIER	RASEF	484152	transcript	XM_022420737.1	protein_coding	2	c.-256+22174G>C		-1	-1	-1	-1	-1	-1	0
1	76285199	G	C	PASS	intron_variant	MODIFIER	RASEF	484152	transcript	XM_022420739.1	protein_coding	2	c.-194-8125G>C		-1	-1	-1	-1	-1	-1	0
1	76285199	G	C	PASS	intron_variant	MODIFIER	RASEF	484152	transcript	XM_022420745.1	protein_coding	2	c.-36+22174G>C		-1	-1	-1	-1	-1	-1	0
1	76285199	G	C	PASS	intron_variant	MODIFIER	RASEF	484152	transcript	XM_022420750.1	protein_coding	2	c.-129+22174G>C		-1	-1	-1	-1	-1	-1	0
1	76285199	G	C	PASS	intron_variant	MODIFIER	RASEF	484152	transcript	XM_022420754.1	protein_coding	3	c.-163+22174G>C		-1	-1	-1	-1	-1	-1	0
1	76285418	T	C	PASS	downstream_gene_variant	MODIFIER	LOC102155601	102155601	transcript	XR_002628080.1	pseudogene	-1	n.*3479A>G		-1	-1	-1	-1	-1	-1	3479
1	76285418	T	C	PASS	intron_variant	MODIFIER	RASEF	484152	transcript	XM_022420756.1	protein_coding	2	c.-163+22393T>C		-1	-1	-1	-1	-1	-1	0
1	76285418	T	C	PASS	intron_variant	MODIFIER	RASEF	484152	transcript	XM_005615823.3	protein_coding	2	c.-280+22393T>C		-1	-1	-1	-1	-1	-1	0
1	76285418	T	C	PASS	intron_variant	MODIFIER	RASEF	484152	transcript	XM_022420731.1	protein_coding	2	c.-163+22393T>C		-1	-1	-1	-1	-1	-1	0
1	76285418	T	C	PASS	intron_variant	MODIFIER	RASEF	484152	transcript	XM_022420737.1	protein_coding	2	c.-256+22393T>C		-1	-1	-1	-1	-1	-1	0
1	76285418	T	C	PASS	intron_variant	MODIFIER	RASEF	484152	transcript	XM_022420739.1	protein_coding	2	c.-194-7906T>C		-1	-1	-1	-1	-1	-1	0
1	76285418	T	C	PASS	intron_variant	MODIFIER	RASEF	484152	transcript	XM_022420745.1	protein_coding	2	c.-36+22393T>C		-1	-1	-1	-1	-1	-1	0
1	76285418	T	C	PASS	intron_variant	MODIFIER	RASEF	484152	transcript	XM_022420750.1	protein_coding	2	c.-129+22393T>C		-1	-1	-1	-1	-1	-1	0
1	76285418	T	C	PASS	intron_variant	MODIFIER	RASEF	484152	transcript	XM_022420754.1	protein_coding	3	c.-163+22393T>C		-1	-1	-1	-1	-1	-1	0
1	76285585	T	C	PASS	downstream_gene_variant	MODIFIER	LOC102155601	102155601	transcript	XR_002628080.1	pseudogene	-1	n.*3312A>G		-1	-1	-1	-1	-1	-1	3312
1	76285585	T	C	PASS	intron_variant	MODIFIER	RASEF	484152	transcript	XM_022420756.1	protein_coding	2	c.-163+22560T>C		-1	-1	-1	-1	-1	-1	0
1	76285585	T	C	PASS	intron_variant	MODIFIER	RASEF	484152	transcript	XM_005615823.3	protein_coding	2	c.-280+22560T>C		-1	-1	-1	-1	-1	-1	0
1	76285585	T	C	PASS	intron_variant	MODIFIER	RASEF	484152	transcript	XM_022420731.1	protein_coding	2	c.-163+22560T>C		-1	-1	-1	-1	-1	-1	0
1	76285585	T	C	PASS	intron_variant	MODIFIER	RASEF	484152	transcript	XM_022420737.1	protein_coding	2	c.-256+22560T>C		-1	-1	-1	-1	-1	-1	0
1	76285585	T	C	PASS	intron_variant	MODIFIER	RASEF	484152	transcript	XM_022420739.1	protein_coding	2	c.-194-7739T>C		-1	-1	-1	-1	-1	-1	0
1	76285585	T	C	PASS	intron_variant	MODIFIER	RASEF	484152	transcript	XM_022420745.1	protein_coding	2	c.-36+22560T>C		-1	-1	-1	-1	-1	-1	0
1	76285585	T	C	PASS	intron_variant	MODIFIER	RASEF	484152	transcript	XM_022420750.1	protein_coding	2	c.-129+22560T>C		-1	-1	-1	-1	-1	-1	0
1	76285585	T	C	PASS	intron_variant	MODIFIER	RASEF	484152	transcript	XM_022420754.1	protein_coding	3	c.-163+22560T>C		-1	-1	-1	-1	-1	-1	0
1	76285627	T	G	PASS	downstream_gene_variant	MODIFIER	LOC102155601	102155601	transcript	XR_002628080.1	pseudogene	-1	n.*3270A>C		-1	-1	-1	-1	-1	-1	3270
1	76285627	T	G	PASS	intron_variant	MODIFIER	RASEF	484152	transcript	XM_022420756.1	protein_coding	2	c.-163+22602T>G		-1	-1	-1	-1	-1	-1	0
1	76285627	T	G	PASS	intron_variant	MODIFIER	RASEF	484152	transcript	XM_005615823.3	protein_coding	2	c.-280+22602T>G		-1	-1	-1	-1	-1	-1	0
1	76285627	T	G	PASS	intron_variant	MODIFIER	RASEF	484152	transcript	XM_022420731.1	protein_coding	2	c.-163+22602T>G		-1	-1	-1	-1	-1	-1	0
1	76285627	T	G	PASS	intron_variant	MODIFIER	RASEF	484152	transcript	XM_022420737.1	protein_coding	2	c.-256+22602T>G		-1	-1	-1	-1	-1	-1	0
1	76285627	T	G	PASS	intron_variant	MODIFIER	RASEF	484152	transcript	XM_022420739.1	protein_coding	2	c.-194-7697T>G		-1	-1	-1	-1	-1	-1	0
1	76285627	T	G	PASS	intron_variant	MODIFIER	RASEF	484152	transcript	XM_022420745.1	protein_coding	2	c.-36+22602T>G		-1	-1	-1	-1	-1	-1	0
1	76285627	T	G	PASS	intron_variant	MODIFIER	RASEF	484152	transcript	XM_022420750.1	protein_coding	2	c.-129+22602T>G		-1	-1	-1	-1	-1	-1	0
1	76285627	T	G	PASS	intron_variant	MODIFIER	RASEF	484152	transcript	XM_022420754.1	protein_coding	3	c.-163+22602T>G		-1	-1	-1	-1	-1	-1	0
1	76285713	T	C	PASS	downstream_gene_variant	MODIFIER	LOC102155601	102155601	transcript	XR_002628080.1	pseudogene	-1	n.*3184A>G		-1	-1	-1	-1	-1	-1	3184
1	76285713	T	C	PASS	intron_variant	MODIFIER	RASEF	484152	transcript	XM_022420756.1	protein_coding	2	c.-163+22688T>C		-1	-1	-1	-1	-1	-1	0
1	76285713	T	C	PASS	intron_variant	MODIFIER	RASEF	484152	transcript	XM_005615823.3	protein_coding	2	c.-280+22688T>C		-1	-1	-1	-1	-1	-1	0
1	76285713	T	C	PASS	intron_variant	MODIFIER	RASEF	484152	transcript	XM_022420731.1	protein_coding	2	c.-163+22688T>C		-1	-1	-1	-1	-1	-1	0
1	76285713	T	C	PASS	intron_variant	MODIFIER	RASEF	484152	transcript	XM_022420737.1	protein_coding	2	c.-256+22688T>C		-1	-1	-1	-1	-1	-1	0
1	76285713	T	C	PASS	intron_variant	MODIFIER	RASEF	484152	transcript	XM_022420739.1	protein_coding	2	c.-194-7611T>C		-1	-1	-1	-1	-1	-1	0
1	76285713	T	C	PASS	intron_variant	MODIFIER	RASEF	484152	transcript	XM_022420745.1	protein_coding	2	c.-36+22688T>C		-1	-1	-1	-1	-1	-1	0
1	76285713	T	C	PASS	intron_variant	MODIFIER	RASEF	484152	transcript	XM_022420750.1	protein_coding	2	c.-129+22688T>C		-1	-1	-1	-1	-1	-1	0
1	76285713	T	C	PASS	intron_variant	MODIFIER	RASEF	484152	transcript	XM_022420754.1	protein_coding	3	c.-163+22688T>C		-1	-1	-1	-1	-1	-1	0
1	76286343	G	A	PASS	downstream_gene_variant	MODIFIER	LOC102155601	102155601	transcript	XR_002628080.1	pseudogene	-1	n.*2554C>T		-1	-1	-1	-1	-1	-1	2554
1	76286343	G	A	PASS	intron_variant	MODIFIER	RASEF	484152	transcript	XM_022420756.1	protein_coding	2	c.-163+23318G>A		-1	-1	-1	-1	-1	-1	0
1	76286343	G	A	PASS	intron_variant	MODIFIER	RASEF	484152	transcript	XM_005615823.3	protein_coding	2	c.-280+23318G>A		-1	-1	-1	-1	-1	-1	0
1	76286343	G	A	PASS	intron_variant	MODIFIER	RASEF	484152	transcript	XM_022420731.1	protein_coding	2	c.-163+23318G>A		-1	-1	-1	-1	-1	-1	0
1	76286343	G	A	PASS	intron_variant	MODIFIER	RASEF	484152	transcript	XM_022420737.1	protein_coding	2	c.-256+23318G>A		-1	-1	-1	-1	-1	-1	0
1	76286343	G	A	PASS	intron_variant	MODIFIER	RASEF	484152	transcript	XM_022420739.1	protein_coding	2	c.-194-6981G>A		-1	-1	-1	-1	-1	-1	0
1	76286343	G	A	PASS	intron_variant	MODIFIER	RASEF	484152	transcript	XM_022420745.1	protein_coding	2	c.-36+23318G>A		-1	-1	-1	-1	-1	-1	0
1	76286343	G	A	PASS	intron_variant	MODIFIER	RASEF	484152	transcript	XM_022420750.1	protein_coding	2	c.-129+23318G>A		-1	-1	-1	-1	-1	-1	0
1	76286343	G	A	PASS	intron_variant	MODIFIER	RASEF	484152	transcript	XM_022420754.1	protein_coding	3	c.-163+23318G>A		-1	-1	-1	-1	-1	-1	0
1	76286746	GCATGGTTACAAGTCAGC	G	PASS	downstream_gene_variant	MODIFIER	LOC102155601	102155601	transcript	XR_002628080.1	pseudogene	-1	n.*2134_*2150delGCTGACTTGTAACCATG		-1	-1	-1	-1	-1	-1	2150
1	76286746	GCATGGTTACAAGTCAGC	G	PASS	intron_variant	MODIFIER	RASEF	484152	transcript	XM_022420756.1	protein_coding	2	c.-163+23722_-163+23738delCATGGTTACAAGTCAGC		-1	-1	-1	-1	-1	-1	0
1	76286746	GCATGGTTACAAGTCAGC	G	PASS	intron_variant	MODIFIER	RASEF	484152	transcript	XM_005615823.3	protein_coding	2	c.-280+23722_-280+23738delCATGGTTACAAGTCAGC		-1	-1	-1	-1	-1	-1	0
1	76286746	GCATGGTTACAAGTCAGC	G	PASS	intron_variant	MODIFIER	RASEF	484152	transcript	XM_022420731.1	protein_coding	2	c.-163+23722_-163+23738delCATGGTTACAAGTCAGC		-1	-1	-1	-1	-1	-1	0
1	76286746	GCATGGTTACAAGTCAGC	G	PASS	intron_variant	MODIFIER	RASEF	484152	transcript	XM_022420737.1	protein_coding	2	c.-256+23722_-256+23738delCATGGTTACAAGTCAGC		-1	-1	-1	-1	-1	-1	0
1	76286746	GCATGGTTACAAGTCAGC	G	PASS	intron_variant	MODIFIER	RASEF	484152	transcript	XM_022420739.1	protein_coding	2	c.-194-6577_-194-6561delCATGGTTACAAGTCAGC		-1	-1	-1	-1	-1	-1	0
1	76286746	GCATGGTTACAAGTCAGC	G	PASS	intron_variant	MODIFIER	RASEF	484152	transcript	XM_022420745.1	protein_coding	2	c.-36+23722_-36+23738delCATGGTTACAAGTCAGC		-1	-1	-1	-1	-1	-1	0
1	76286746	GCATGGTTACAAGTCAGC	G	PASS	intron_variant	MODIFIER	RASEF	484152	transcript	XM_022420750.1	protein_coding	2	c.-129+23722_-129+23738delCATGGTTACAAGTCAGC		-1	-1	-1	-1	-1	-1	0
1	76286746	GCATGGTTACAAGTCAGC	G	PASS	intron_variant	MODIFIER	RASEF	484152	transcript	XM_022420754.1	protein_coding	3	c.-163+23722_-163+23738delCATGGTTACAAGTCAGC		-1	-1	-1	-1	-1	-1	0
1	76287199	A	T	PASS	downstream_gene_variant	MODIFIER	LOC102155601	102155601	transcript	XR_002628080.1	pseudogene	-1	n.*1698T>A		-1	-1	-1	-1	-1	-1	1698
1	76287199	A	T	PASS	intron_variant	MODIFIER	RASEF	484152	transcript	XM_022420756.1	protein_coding	2	c.-163+24174A>T		-1	-1	-1	-1	-1	-1	0
1	76287199	A	T	PASS	intron_variant	MODIFIER	RASEF	484152	transcript	XM_005615823.3	protein_coding	2	c.-280+24174A>T		-1	-1	-1	-1	-1	-1	0
1	76287199	A	T	PASS	intron_variant	MODIFIER	RASEF	484152	transcript	XM_022420731.1	protein_coding	2	c.-163+24174A>T		-1	-1	-1	-1	-1	-1	0
1	76287199	A	T	PASS	intron_variant	MODIFIER	RASEF	484152	transcript	XM_022420737.1	protein_coding	2	c.-256+24174A>T		-1	-1	-1	-1	-1	-1	0
1	76287199	A	T	PASS	intron_variant	MODIFIER	RASEF	484152	transcript	XM_022420739.1	protein_coding	2	c.-194-6125A>T		-1	-1	-1	-1	-1	-1	0
1	76287199	A	T	PASS	intron_variant	MODIFIER	RASEF	484152	transcript	XM_022420745.1	protein_coding	2	c.-36+24174A>T		-1	-1	-1	-1	-1	-1	0
1	76287199	A	T	PASS	intron_variant	MODIFIER	RASEF	484152	transcript	XM_022420750.1	protein_coding	2	c.-129+24174A>T		-1	-1	-1	-1	-1	-1	0
1	76287199	A	T	PASS	intron_variant	MODIFIER	RASEF	484152	transcript	XM_022420754.1	protein_coding	3	c.-163+24174A>T		-1	-1	-1	-1	-1	-1	0
1	76287212	T	C	PASS	downstream_gene_variant	MODIFIER	LOC102155601	102155601	transcript	XR_002628080.1	pseudogene	-1	n.*1685A>G		-1	-1	-1	-1	-1	-1	1685
1	76287212	T	C	PASS	intron_variant	MODIFIER	RASEF	484152	transcript	XM_022420756.1	protein_coding	2	c.-163+24187T>C		-1	-1	-1	-1	-1	-1	0
1	76287212	T	C	PASS	intron_variant	MODIFIER	RASEF	484152	transcript	XM_005615823.3	protein_coding	2	c.-280+24187T>C		-1	-1	-1	-1	-1	-1	0
1	76287212	T	C	PASS	intron_variant	MODIFIER	RASEF	484152	transcript	XM_022420731.1	protein_coding	2	c.-163+24187T>C		-1	-1	-1	-1	-1	-1	0
1	76287212	T	C	PASS	intron_variant	MODIFIER	RASEF	484152	transcript	XM_022420737.1	protein_coding	2	c.-256+24187T>C		-1	-1	-1	-1	-1	-1	0
1	76287212	T	C	PASS	intron_variant	MODIFIER	RASEF	484152	transcript	XM_022420739.1	protein_coding	2	c.-194-6112T>C		-1	-1	-1	-1	-1	-1	0
1	76287212	T	C	PASS	intron_variant	MODIFIER	RASEF	484152	transcript	XM_022420745.1	protein_coding	2	c.-36+24187T>C		-1	-1	-1	-1	-1	-1	0
1	76287212	T	C	PASS	intron_variant	MODIFIER	RASEF	484152	transcript	XM_022420750.1	protein_coding	2	c.-129+24187T>C		-1	-1	-1	-1	-1	-1	0
1	76287212	T	C	PASS	intron_variant	MODIFIER	RASEF	484152	transcript	XM_022420754.1	protein_coding	3	c.-163+24187T>C		-1	-1	-1	-1	-1	-1	0
1	76287285	A	G	PASS	downstream_gene_variant	MODIFIER	LOC102155601	102155601	transcript	XR_002628080.1	pseudogene	-1	n.*1612T>C		-1	-1	-1	-1	-1	-1	1612
1	76287285	A	G	PASS	intron_variant	MODIFIER	RASEF	484152	transcript	XM_022420756.1	protein_coding	2	c.-163+24260A>G		-1	-1	-1	-1	-1	-1	0
1	76287285	A	G	PASS	intron_variant	MODIFIER	RASEF	484152	transcript	XM_005615823.3	protein_coding	2	c.-280+24260A>G		-1	-1	-1	-1	-1	-1	0
1	76287285	A	G	PASS	intron_variant	MODIFIER	RASEF	484152	transcript	XM_022420731.1	protein_coding	2	c.-163+24260A>G		-1	-1	-1	-1	-1	-1	0
1	76287285	A	G	PASS	intron_variant	MODIFIER	RASEF	484152	transcript	XM_022420737.1	protein_coding	2	c.-256+24260A>G		-1	-1	-1	-1	-1	-1	0
1	76287285	A	G	PASS	intron_variant	MODIFIER	RASEF	484152	transcript	XM_022420739.1	protein_coding	2	c.-194-6039A>G		-1	-1	-1	-1	-1	-1	0
1	76287285	A	G	PASS	intron_variant	MODIFIER	RASEF	484152	transcript	XM_022420745.1	protein_coding	2	c.-36+24260A>G		-1	-1	-1	-1	-1	-1	0
1	76287285	A	G	PASS	intron_variant	MODIFIER	RASEF	484152	transcript	XM_022420750.1	protein_coding	2	c.-129+24260A>G		-1	-1	-1	-1	-1	-1	0
1	76287285	A	G	PASS	intron_variant	MODIFIER	RASEF	484152	transcript	XM_022420754.1	protein_coding	3	c.-163+24260A>G		-1	-1	-1	-1	-1	-1	0
1	76287343	A	G	PASS	downstream_gene_variant	MODIFIER	LOC102155601	102155601	transcript	XR_002628080.1	pseudogene	-1	n.*1554T>C		-1	-1	-1	-1	-1	-1	1554
1	76287343	A	G	PASS	intron_variant	MODIFIER	RASEF	484152	transcript	XM_022420756.1	protein_coding	2	c.-163+24318A>G		-1	-1	-1	-1	-1	-1	0
1	76287343	A	G	PASS	intron_variant	MODIFIER	RASEF	484152	transcript	XM_005615823.3	protein_coding	2	c.-280+24318A>G		-1	-1	-1	-1	-1	-1	0
1	76287343	A	G	PASS	intron_variant	MODIFIER	RASEF	484152	transcript	XM_022420731.1	protein_coding	2	c.-163+24318A>G		-1	-1	-1	-1	-1	-1	0
1	76287343	A	G	PASS	intron_variant	MODIFIER	RASEF	484152	transcript	XM_022420737.1	protein_coding	2	c.-256+24318A>G		-1	-1	-1	-1	-1	-1	0
1	76287343	A	G	PASS	intron_variant	MODIFIER	RASEF	484152	transcript	XM_022420739.1	protein_coding	2	c.-194-5981A>G		-1	-1	-1	-1	-1	-1	0
1	76287343	A	G	PASS	intron_variant	MODIFIER	RASEF	484152	transcript	XM_022420745.1	protein_coding	2	c.-36+24318A>G		-1	-1	-1	-1	-1	-1	0
1	76287343	A	G	PASS	intron_variant	MODIFIER	RASEF	484152	transcript	XM_022420750.1	protein_coding	2	c.-129+24318A>G		-1	-1	-1	-1	-1	-1	0
1	76287343	A	G	PASS	intron_variant	MODIFIER	RASEF	484152	transcript	XM_022420754.1	protein_coding	3	c.-163+24318A>G		-1	-1	-1	-1	-1	-1	0
1	76287442	G	A	PASS	downstream_gene_variant	MODIFIER	LOC102155601	102155601	transcript	XR_002628080.1	pseudogene	-1	n.*1455C>T		-1	-1	-1	-1	-1	-1	1455
1	76287442	G	A	PASS	intron_variant	MODIFIER	RASEF	484152	transcript	XM_022420756.1	protein_coding	2	c.-163+24417G>A		-1	-1	-1	-1	-1	-1	0
1	76287442	G	A	PASS	intron_variant	MODIFIER	RASEF	484152	transcript	XM_005615823.3	protein_coding	2	c.-280+24417G>A		-1	-1	-1	-1	-1	-1	0
1	76287442	G	A	PASS	intron_variant	MODIFIER	RASEF	484152	transcript	XM_022420731.1	protein_coding	2	c.-163+24417G>A		-1	-1	-1	-1	-1	-1	0
1	76287442	G	A	PASS	intron_variant	MODIFIER	RASEF	484152	transcript	XM_022420737.1	protein_coding	2	c.-256+24417G>A		-1	-1	-1	-1	-1	-1	0
1	76287442	G	A	PASS	intron_variant	MODIFIER	RASEF	484152	transcript	XM_022420739.1	protein_coding	2	c.-194-5882G>A		-1	-1	-1	-1	-1	-1	0
1	76287442	G	A	PASS	intron_variant	MODIFIER	RASEF	484152	transcript	XM_022420745.1	protein_coding	2	c.-36+24417G>A		-1	-1	-1	-1	-1	-1	0
1	76287442	G	A	PASS	intron_variant	MODIFIER	RASEF	484152	transcript	XM_022420750.1	protein_coding	2	c.-129+24417G>A		-1	-1	-1	-1	-1	-1	0
1	76287442	G	A	PASS	intron_variant	MODIFIER	RASEF	484152	transcript	XM_022420754.1	protein_coding	3	c.-163+24417G>A		-1	-1	-1	-1	-1	-1	0
1	76287832	A	G	PASS	downstream_gene_variant	MODIFIER	LOC102155601	102155601	transcript	XR_002628080.1	pseudogene	-1	n.*1065T>C		-1	-1	-1	-1	-1	-1	1065
1	76287832	A	G	PASS	intron_variant	MODIFIER	RASEF	484152	transcript	XM_022420756.1	protein_coding	2	c.-163+24807A>G		-1	-1	-1	-1	-1	-1	0
1	76287832	A	G	PASS	intron_variant	MODIFIER	RASEF	484152	transcript	XM_005615823.3	protein_coding	2	c.-280+24807A>G		-1	-1	-1	-1	-1	-1	0
1	76287832	A	G	PASS	intron_variant	MODIFIER	RASEF	484152	transcript	XM_022420731.1	protein_coding	2	c.-163+24807A>G		-1	-1	-1	-1	-1	-1	0
1	76287832	A	G	PASS	intron_variant	MODIFIER	RASEF	484152	transcript	XM_022420737.1	protein_coding	2	c.-256+24807A>G		-1	-1	-1	-1	-1	-1	0
1	76287832	A	G	PASS	intron_variant	MODIFIER	RASEF	484152	transcript	XM_022420739.1	protein_coding	2	c.-194-5492A>G		-1	-1	-1	-1	-1	-1	0
1	76287832	A	G	PASS	intron_variant	MODIFIER	RASEF	484152	transcript	XM_022420745.1	protein_coding	2	c.-36+24807A>G		-1	-1	-1	-1	-1	-1	0
1	76287832	A	G	PASS	intron_variant	MODIFIER	RASEF	484152	transcript	XM_022420750.1	protein_coding	2	c.-129+24807A>G		-1	-1	-1	-1	-1	-1	0
1	76287832	A	G	PASS	intron_variant	MODIFIER	RASEF	484152	transcript	XM_022420754.1	protein_coding	3	c.-163+24807A>G		-1	-1	-1	-1	-1	-1	0
1	76287874	T	C	PASS	downstream_gene_variant	MODIFIER	LOC102155601	102155601	transcript	XR_002628080.1	pseudogene	-1	n.*1023A>G		-1	-1	-1	-1	-1	-1	1023
1	76287874	T	C	PASS	intron_variant	MODIFIER	RASEF	484152	transcript	XM_022420756.1	protein_coding	2	c.-163+24849T>C		-1	-1	-1	-1	-1	-1	0
1	76287874	T	C	PASS	intron_variant	MODIFIER	RASEF	484152	transcript	XM_005615823.3	protein_coding	2	c.-280+24849T>C		-1	-1	-1	-1	-1	-1	0
1	76287874	T	C	PASS	intron_variant	MODIFIER	RASEF	484152	transcript	XM_022420731.1	protein_coding	2	c.-163+24849T>C		-1	-1	-1	-1	-1	-1	0
1	76287874	T	C	PASS	intron_variant	MODIFIER	RASEF	484152	transcript	XM_022420737.1	protein_coding	2	c.-256+24849T>C		-1	-1	-1	-1	-1	-1	0
1	76287874	T	C	PASS	intron_variant	MODIFIER	RASEF	484152	transcript	XM_022420739.1	protein_coding	2	c.-194-5450T>C		-1	-1	-1	-1	-1	-1	0
1	76287874	T	C	PASS	intron_variant	MODIFIER	RASEF	484152	transcript	XM_022420745.1	protein_coding	2	c.-36+24849T>C		-1	-1	-1	-1	-1	-1	0
1	76287874	T	C	PASS	intron_variant	MODIFIER	RASEF	484152	transcript	XM_022420750.1	protein_coding	2	c.-129+24849T>C		-1	-1	-1	-1	-1	-1	0
1	76287874	T	C	PASS	intron_variant	MODIFIER	RASEF	484152	transcript	XM_022420754.1	protein_coding	3	c.-163+24849T>C		-1	-1	-1	-1	-1	-1	0
1	76287958	CCT	C	PASS	downstream_gene_variant	MODIFIER	LOC102155601	102155601	transcript	XR_002628080.1	pseudogene	-1	n.*937_*938delAG		-1	-1	-1	-1	-1	-1	938
1	76287958	CCT	C	PASS	intron_variant	MODIFIER	RASEF	484152	transcript	XM_022420756.1	protein_coding	2	c.-163+24934_-163+24935delCT		-1	-1	-1	-1	-1	-1	0
1	76287958	CCT	C	PASS	intron_variant	MODIFIER	RASEF	484152	transcript	XM_005615823.3	protein_coding	2	c.-280+24934_-280+24935delCT		-1	-1	-1	-1	-1	-1	0
1	76287958	CCT	C	PASS	intron_variant	MODIFIER	RASEF	484152	transcript	XM_022420731.1	protein_coding	2	c.-163+24934_-163+24935delCT		-1	-1	-1	-1	-1	-1	0
1	76287958	CCT	C	PASS	intron_variant	MODIFIER	RASEF	484152	transcript	XM_022420737.1	protein_coding	2	c.-256+24934_-256+24935delCT		-1	-1	-1	-1	-1	-1	0
1	76287958	CCT	C	PASS	intron_variant	MODIFIER	RASEF	484152	transcript	XM_022420739.1	protein_coding	2	c.-194-5365_-194-5364delCT		-1	-1	-1	-1	-1	-1	0
1	76287958	CCT	C	PASS	intron_variant	MODIFIER	RASEF	484152	transcript	XM_022420745.1	protein_coding	2	c.-36+24934_-36+24935delCT		-1	-1	-1	-1	-1	-1	0
1	76287958	CCT	C	PASS	intron_variant	MODIFIER	RASEF	484152	transcript	XM_022420750.1	protein_coding	2	c.-129+24934_-129+24935delCT		-1	-1	-1	-1	-1	-1	0
1	76287958	CCT	C	PASS	intron_variant	MODIFIER	RASEF	484152	transcript	XM_022420754.1	protein_coding	3	c.-163+24934_-163+24935delCT		-1	-1	-1	-1	-1	-1	0
1	76288003	T	A	PASS	downstream_gene_variant	MODIFIER	LOC102155601	102155601	transcript	XR_002628080.1	pseudogene	-1	n.*894A>T		-1	-1	-1	-1	-1	-1	894
1	76288003	T	A	PASS	intron_variant	MODIFIER	RASEF	484152	transcript	XM_022420756.1	protein_coding	2	c.-163+24978T>A		-1	-1	-1	-1	-1	-1	0
1	76288003	T	A	PASS	intron_variant	MODIFIER	RASEF	484152	transcript	XM_005615823.3	protein_coding	2	c.-280+24978T>A		-1	-1	-1	-1	-1	-1	0
1	76288003	T	A	PASS	intron_variant	MODIFIER	RASEF	484152	transcript	XM_022420731.1	protein_coding	2	c.-163+24978T>A		-1	-1	-1	-1	-1	-1	0
1	76288003	T	A	PASS	intron_variant	MODIFIER	RASEF	484152	transcript	XM_022420737.1	protein_coding	2	c.-256+24978T>A		-1	-1	-1	-1	-1	-1	0
1	76288003	T	A	PASS	intron_variant	MODIFIER	RASEF	484152	transcript	XM_022420739.1	protein_coding	2	c.-194-5321T>A		-1	-1	-1	-1	-1	-1	0
1	76288003	T	A	PASS	intron_variant	MODIFIER	RASEF	484152	transcript	XM_022420745.1	protein_coding	2	c.-36+24978T>A		-1	-1	-1	-1	-1	-1	0
1	76288003	T	A	PASS	intron_variant	MODIFIER	RASEF	484152	transcript	XM_022420750.1	protein_coding	2	c.-129+24978T>A		-1	-1	-1	-1	-1	-1	0
1	76288003	T	A	PASS	intron_variant	MODIFIER	RASEF	484152	transcript	XM_022420754.1	protein_coding	3	c.-163+24978T>A		-1	-1	-1	-1	-1	-1	0
1	76288215	C	T	PASS	downstream_gene_variant	MODIFIER	LOC102155601	102155601	transcript	XR_002628080.1	pseudogene	-1	n.*682G>A		-1	-1	-1	-1	-1	-1	682
1	76288215	C	T	PASS	intron_variant	MODIFIER	RASEF	484152	transcript	XM_022420756.1	protein_coding	2	c.-163+25190C>T		-1	-1	-1	-1	-1	-1	0
1	76288215	C	T	PASS	intron_variant	MODIFIER	RASEF	484152	transcript	XM_005615823.3	protein_coding	2	c.-280+25190C>T		-1	-1	-1	-1	-1	-1	0
1	76288215	C	T	PASS	intron_variant	MODIFIER	RASEF	484152	transcript	XM_022420731.1	protein_coding	2	c.-163+25190C>T		-1	-1	-1	-1	-1	-1	0
1	76288215	C	T	PASS	intron_variant	MODIFIER	RASEF	484152	transcript	XM_022420737.1	protein_coding	2	c.-256+25190C>T		-1	-1	-1	-1	-1	-1	0
1	76288215	C	T	PASS	intron_variant	MODIFIER	RASEF	484152	transcript	XM_022420739.1	protein_coding	2	c.-194-5109C>T		-1	-1	-1	-1	-1	-1	0
1	76288215	C	T	PASS	intron_variant	MODIFIER	RASEF	484152	transcript	XM_022420745.1	protein_coding	2	c.-36+25190C>T		-1	-1	-1	-1	-1	-1	0
1	76288215	C	T	PASS	intron_variant	MODIFIER	RASEF	484152	transcript	XM_022420750.1	protein_coding	2	c.-129+25190C>T		-1	-1	-1	-1	-1	-1	0
1	76288215	C	T	PASS	intron_variant	MODIFIER	RASEF	484152	transcript	XM_022420754.1	protein_coding	3	c.-163+25190C>T		-1	-1	-1	-1	-1	-1	0
1	76288281	T	C	PASS	downstream_gene_variant	MODIFIER	LOC102155601	102155601	transcript	XR_002628080.1	pseudogene	-1	n.*616A>G		-1	-1	-1	-1	-1	-1	616
1	76288281	T	C	PASS	intron_variant	MODIFIER	RASEF	484152	transcript	XM_022420756.1	protein_coding	2	c.-163+25256T>C		-1	-1	-1	-1	-1	-1	0
1	76288281	T	C	PASS	intron_variant	MODIFIER	RASEF	484152	transcript	XM_005615823.3	protein_coding	2	c.-280+25256T>C		-1	-1	-1	-1	-1	-1	0
1	76288281	T	C	PASS	intron_variant	MODIFIER	RASEF	484152	transcript	XM_022420731.1	protein_coding	2	c.-163+25256T>C		-1	-1	-1	-1	-1	-1	0
1	76288281	T	C	PASS	intron_variant	MODIFIER	RASEF	484152	transcript	XM_022420737.1	protein_coding	2	c.-256+25256T>C		-1	-1	-1	-1	-1	-1	0
1	76288281	T	C	PASS	intron_variant	MODIFIER	RASEF	484152	transcript	XM_022420739.1	protein_coding	2	c.-194-5043T>C		-1	-1	-1	-1	-1	-1	0
1	76288281	T	C	PASS	intron_variant	MODIFIER	RASEF	484152	transcript	XM_022420745.1	protein_coding	2	c.-36+25256T>C		-1	-1	-1	-1	-1	-1	0
1	76288281	T	C	PASS	intron_variant	MODIFIER	RASEF	484152	transcript	XM_022420750.1	protein_coding	2	c.-129+25256T>C		-1	-1	-1	-1	-1	-1	0
1	76288281	T	C	PASS	intron_variant	MODIFIER	RASEF	484152	transcript	XM_022420754.1	protein_coding	3	c.-163+25256T>C		-1	-1	-1	-1	-1	-1	0
1	76288344	G	A	PASS	downstream_gene_variant	MODIFIER	LOC102155601	102155601	transcript	XR_002628080.1	pseudogene	-1	n.*553C>T		-1	-1	-1	-1	-1	-1	553
1	76288344	G	A	PASS	intron_variant	MODIFIER	RASEF	484152	transcript	XM_022420756.1	protein_coding	2	c.-163+25319G>A		-1	-1	-1	-1	-1	-1	0
1	76288344	G	A	PASS	intron_variant	MODIFIER	RASEF	484152	transcript	XM_005615823.3	protein_coding	2	c.-280+25319G>A		-1	-1	-1	-1	-1	-1	0
1	76288344	G	A	PASS	intron_variant	MODIFIER	RASEF	484152	transcript	XM_022420731.1	protein_coding	2	c.-163+25319G>A		-1	-1	-1	-1	-1	-1	0
1	76288344	G	A	PASS	intron_variant	MODIFIER	RASEF	484152	transcript	XM_022420737.1	protein_coding	2	c.-256+25319G>A		-1	-1	-1	-1	-1	-1	0
1	76288344	G	A	PASS	intron_variant	MODIFIER	RASEF	484152	transcript	XM_022420739.1	protein_coding	2	c.-194-4980G>A		-1	-1	-1	-1	-1	-1	0
1	76288344	G	A	PASS	intron_variant	MODIFIER	RASEF	484152	transcript	XM_022420745.1	protein_coding	2	c.-36+25319G>A		-1	-1	-1	-1	-1	-1	0
1	76288344	G	A	PASS	intron_variant	MODIFIER	RASEF	484152	transcript	XM_022420750.1	protein_coding	2	c.-129+25319G>A		-1	-1	-1	-1	-1	-1	0
1	76288344	G	A	PASS	intron_variant	MODIFIER	RASEF	484152	transcript	XM_022420754.1	protein_coding	3	c.-163+25319G>A		-1	-1	-1	-1	-1	-1	0
1	76289827	C	T	PASS	intron_variant	MODIFIER	LOC102155601	102155601	transcript	XR_002628080.1	pseudogene	4	n.717-771G>A		-1	-1	-1	-1	-1	-1	0
1	76289827	C	T	PASS	intron_variant	MODIFIER	RASEF	484152	transcript	XM_022420756.1	protein_coding	2	c.-163+26802C>T		-1	-1	-1	-1	-1	-1	0
1	76289827	C	T	PASS	intron_variant	MODIFIER	RASEF	484152	transcript	XM_005615823.3	protein_coding	2	c.-280+26802C>T		-1	-1	-1	-1	-1	-1	0
1	76289827	C	T	PASS	intron_variant	MODIFIER	RASEF	484152	transcript	XM_022420731.1	protein_coding	2	c.-163+26802C>T		-1	-1	-1	-1	-1	-1	0
1	76289827	C	T	PASS	intron_variant	MODIFIER	RASEF	484152	transcript	XM_022420737.1	protein_coding	2	c.-256+26802C>T		-1	-1	-1	-1	-1	-1	0
1	76289827	C	T	PASS	intron_variant	MODIFIER	RASEF	484152	transcript	XM_022420739.1	protein_coding	2	c.-194-3497C>T		-1	-1	-1	-1	-1	-1	0
1	76289827	C	T	PASS	intron_variant	MODIFIER	RASEF	484152	transcript	XM_022420745.1	protein_coding	2	c.-36+26802C>T		-1	-1	-1	-1	-1	-1	0
1	76289827	C	T	PASS	intron_variant	MODIFIER	RASEF	484152	transcript	XM_022420750.1	protein_coding	2	c.-129+26802C>T		-1	-1	-1	-1	-1	-1	0
1	76289827	C	T	PASS	intron_variant	MODIFIER	RASEF	484152	transcript	XM_022420754.1	protein_coding	3	c.-163+26802C>T		-1	-1	-1	-1	-1	-1	0
1	76291506	G	A	PASS	intron_variant	MODIFIER	LOC102155601	102155601	transcript	XR_002628080.1	pseudogene	4	n.717-2450C>T		-1	-1	-1	-1	-1	-1	0
1	76291506	G	A	PASS	intron_variant	MODIFIER	RASEF	484152	transcript	XM_022420756.1	protein_coding	2	c.-163+28481G>A		-1	-1	-1	-1	-1	-1	0
1	76291506	G	A	PASS	intron_variant	MODIFIER	RASEF	484152	transcript	XM_005615823.3	protein_coding	2	c.-280+28481G>A		-1	-1	-1	-1	-1	-1	0
1	76291506	G	A	PASS	intron_variant	MODIFIER	RASEF	484152	transcript	XM_022420731.1	protein_coding	2	c.-163+28481G>A		-1	-1	-1	-1	-1	-1	0
1	76291506	G	A	PASS	intron_variant	MODIFIER	RASEF	484152	transcript	XM_022420737.1	protein_coding	2	c.-256+28481G>A		-1	-1	-1	-1	-1	-1	0
1	76291506	G	A	PASS	intron_variant	MODIFIER	RASEF	484152	transcript	XM_022420739.1	protein_coding	2	c.-194-1818G>A		-1	-1	-1	-1	-1	-1	0
1	76291506	G	A	PASS	intron_variant	MODIFIER	RASEF	484152	transcript	XM_022420745.1	protein_coding	2	c.-36+28481G>A		-1	-1	-1	-1	-1	-1	0
1	76291506	G	A	PASS	intron_variant	MODIFIER	RASEF	484152	transcript	XM_022420750.1	protein_coding	2	c.-129+28481G>A		-1	-1	-1	-1	-1	-1	0
1	76291506	G	A	PASS	intron_variant	MODIFIER	RASEF	484152	transcript	XM_022420754.1	protein_coding	3	c.-163+28481G>A		-1	-1	-1	-1	-1	-1	0
1	76294899	A	G	PASS	intron_variant	MODIFIER	LOC102155601	102155601	transcript	XR_002628080.1	pseudogene	4	n.717-5843T>C		-1	-1	-1	-1	-1	-1	0
1	76294899	A	G	PASS	intron_variant	MODIFIER	RASEF	484152	transcript	XM_022420756.1	protein_coding	2	c.-163+31874A>G		-1	-1	-1	-1	-1	-1	0
1	76294899	A	G	PASS	intron_variant	MODIFIER	RASEF	484152	transcript	XM_005615823.3	protein_coding	2	c.-280+31874A>G		-1	-1	-1	-1	-1	-1	0
1	76294899	A	G	PASS	intron_variant	MODIFIER	RASEF	484152	transcript	XM_022420731.1	protein_coding	2	c.-163+31874A>G		-1	-1	-1	-1	-1	-1	0
1	76294899	A	G	PASS	intron_variant	MODIFIER	RASEF	484152	transcript	XM_022420737.1	protein_coding	2	c.-256+31874A>G		-1	-1	-1	-1	-1	-1	0
1	76294899	A	G	PASS	intron_variant	MODIFIER	RASEF	484152	transcript	XM_022420739.1	protein_coding	3	c.-36+1417A>G		-1	-1	-1	-1	-1	-1	0
1	76294899	A	G	PASS	intron_variant	MODIFIER	RASEF	484152	transcript	XM_022420745.1	protein_coding	2	c.-36+31874A>G		-1	-1	-1	-1	-1	-1	0
1	76294899	A	G	PASS	intron_variant	MODIFIER	RASEF	484152	transcript	XM_022420750.1	protein_coding	2	c.-129+31874A>G		-1	-1	-1	-1	-1	-1	0
1	76294899	A	G	PASS	intron_variant	MODIFIER	RASEF	484152	transcript	XM_022420754.1	protein_coding	3	c.-163+31874A>G		-1	-1	-1	-1	-1	-1	0
1	76295052	C	G	PASS	intron_variant	MODIFIER	LOC102155601	102155601	transcript	XR_002628080.1	pseudogene	4	n.717-5996G>C		-1	-1	-1	-1	-1	-1	0
1	76295052	C	G	PASS	intron_variant	MODIFIER	RASEF	484152	transcript	XM_022420756.1	protein_coding	2	c.-163+32027C>G		-1	-1	-1	-1	-1	-1	0
1	76295052	C	G	PASS	intron_variant	MODIFIER	RASEF	484152	transcript	XM_005615823.3	protein_coding	2	c.-280+32027C>G		-1	-1	-1	-1	-1	-1	0
1	76295052	C	G	PASS	intron_variant	MODIFIER	RASEF	484152	transcript	XM_022420731.1	protein_coding	2	c.-163+32027C>G		-1	-1	-1	-1	-1	-1	0
1	76295052	C	G	PASS	intron_variant	MODIFIER	RASEF	484152	transcript	XM_022420737.1	protein_coding	2	c.-256+32027C>G		-1	-1	-1	-1	-1	-1	0
1	76295052	C	G	PASS	intron_variant	MODIFIER	RASEF	484152	transcript	XM_022420739.1	protein_coding	3	c.-36+1570C>G		-1	-1	-1	-1	-1	-1	0
1	76295052	C	G	PASS	intron_variant	MODIFIER	RASEF	484152	transcript	XM_022420745.1	protein_coding	2	c.-36+32027C>G		-1	-1	-1	-1	-1	-1	0
1	76295052	C	G	PASS	intron_variant	MODIFIER	RASEF	484152	transcript	XM_022420750.1	protein_coding	2	c.-129+32027C>G		-1	-1	-1	-1	-1	-1	0
1	76295052	C	G	PASS	intron_variant	MODIFIER	RASEF	484152	transcript	XM_022420754.1	protein_coding	3	c.-163+32027C>G		-1	-1	-1	-1	-1	-1	0
1	76297660	T	C	PASS	intron_variant	MODIFIER	LOC102155601	102155601	transcript	XR_002628080.1	pseudogene	4	n.717-8604A>G		-1	-1	-1	-1	-1	-1	0
1	76297660	T	C	PASS	intron_variant	MODIFIER	RASEF	484152	transcript	XM_022420756.1	protein_coding	2	c.-163+34635T>C		-1	-1	-1	-1	-1	-1	0
1	76297660	T	C	PASS	intron_variant	MODIFIER	RASEF	484152	transcript	XM_005615823.3	protein_coding	2	c.-280+34635T>C		-1	-1	-1	-1	-1	-1	0
1	76297660	T	C	PASS	intron_variant	MODIFIER	RASEF	484152	transcript	XM_022420731.1	protein_coding	2	c.-163+34635T>C		-1	-1	-1	-1	-1	-1	0
1	76297660	T	C	PASS	intron_variant	MODIFIER	RASEF	484152	transcript	XM_022420737.1	protein_coding	2	c.-256+34635T>C		-1	-1	-1	-1	-1	-1	0
1	76297660	T	C	PASS	intron_variant	MODIFIER	RASEF	484152	transcript	XM_022420739.1	protein_coding	3	c.-36+4178T>C		-1	-1	-1	-1	-1	-1	0
1	76297660	T	C	PASS	intron_variant	MODIFIER	RASEF	484152	transcript	XM_022420745.1	protein_coding	2	c.-36+34635T>C		-1	-1	-1	-1	-1	-1	0
1	76297660	T	C	PASS	intron_variant	MODIFIER	RASEF	484152	transcript	XM_022420750.1	protein_coding	2	c.-129+34635T>C		-1	-1	-1	-1	-1	-1	0
1	76297660	T	C	PASS	intron_variant	MODIFIER	RASEF	484152	transcript	XM_022420754.1	protein_coding	3	c.-163+34635T>C		-1	-1	-1	-1	-1	-1	0
1	76298342	A	G	PASS	intron_variant	MODIFIER	LOC102155601	102155601	transcript	XR_002628080.1	pseudogene	4	n.717-9286T>C		-1	-1	-1	-1	-1	-1	0
1	76298342	A	G	PASS	intron_variant	MODIFIER	RASEF	484152	transcript	XM_022420756.1	protein_coding	2	c.-163+35317A>G		-1	-1	-1	-1	-1	-1	0
1	76298342	A	G	PASS	intron_variant	MODIFIER	RASEF	484152	transcript	XM_005615823.3	protein_coding	2	c.-280+35317A>G		-1	-1	-1	-1	-1	-1	0
1	76298342	A	G	PASS	intron_variant	MODIFIER	RASEF	484152	transcript	XM_022420731.1	protein_coding	2	c.-163+35317A>G		-1	-1	-1	-1	-1	-1	0
1	76298342	A	G	PASS	intron_variant	MODIFIER	RASEF	484152	transcript	XM_022420737.1	protein_coding	2	c.-256+35317A>G		-1	-1	-1	-1	-1	-1	0
1	76298342	A	G	PASS	intron_variant	MODIFIER	RASEF	484152	transcript	XM_022420739.1	protein_coding	3	c.-36+4860A>G		-1	-1	-1	-1	-1	-1	0
1	76298342	A	G	PASS	intron_variant	MODIFIER	RASEF	484152	transcript	XM_022420745.1	protein_coding	2	c.-36+35317A>G		-1	-1	-1	-1	-1	-1	0
1	76298342	A	G	PASS	intron_variant	MODIFIER	RASEF	484152	transcript	XM_022420750.1	protein_coding	2	c.-129+35317A>G		-1	-1	-1	-1	-1	-1	0
1	76298342	A	G	PASS	intron_variant	MODIFIER	RASEF	484152	transcript	XM_022420754.1	protein_coding	3	c.-163+35317A>G		-1	-1	-1	-1	-1	-1	0
1	76298886	G	A	PASS	intron_variant	MODIFIER	LOC102155601	102155601	transcript	XR_002628080.1	pseudogene	4	n.717-9830C>T		-1	-1	-1	-1	-1	-1	0
1	76298886	G	A	PASS	intron_variant	MODIFIER	RASEF	484152	transcript	XM_022420756.1	protein_coding	2	c.-163+35861G>A		-1	-1	-1	-1	-1	-1	0
1	76298886	G	A	PASS	intron_variant	MODIFIER	RASEF	484152	transcript	XM_005615823.3	protein_coding	2	c.-280+35861G>A		-1	-1	-1	-1	-1	-1	0
1	76298886	G	A	PASS	intron_variant	MODIFIER	RASEF	484152	transcript	XM_022420731.1	protein_coding	2	c.-163+35861G>A		-1	-1	-1	-1	-1	-1	0
1	76298886	G	A	PASS	intron_variant	MODIFIER	RASEF	484152	transcript	XM_022420737.1	protein_coding	2	c.-256+35861G>A		-1	-1	-1	-1	-1	-1	0
1	76298886	G	A	PASS	intron_variant	MODIFIER	RASEF	484152	transcript	XM_022420739.1	protein_coding	3	c.-36+5404G>A		-1	-1	-1	-1	-1	-1	0
1	76298886	G	A	PASS	intron_variant	MODIFIER	RASEF	484152	transcript	XM_022420745.1	protein_coding	2	c.-36+35861G>A		-1	-1	-1	-1	-1	-1	0
1	76298886	G	A	PASS	intron_variant	MODIFIER	RASEF	484152	transcript	XM_022420750.1	protein_coding	2	c.-129+35861G>A		-1	-1	-1	-1	-1	-1	0
1	76298886	G	A	PASS	intron_variant	MODIFIER	RASEF	484152	transcript	XM_022420754.1	protein_coding	3	c.-163+35861G>A		-1	-1	-1	-1	-1	-1	0
1	76301692	A	G	PASS	intron_variant	MODIFIER	LOC102155601	102155601	transcript	XR_002628080.1	pseudogene	4	n.716+12210T>C		-1	-1	-1	-1	-1	-1	0
1	76301692	A	G	PASS	intron_variant	MODIFIER	RASEF	484152	transcript	XM_022420756.1	protein_coding	2	c.-163+38667A>G		-1	-1	-1	-1	-1	-1	0
1	76301692	A	G	PASS	intron_variant	MODIFIER	RASEF	484152	transcript	XM_005615823.3	protein_coding	2	c.-280+38667A>G		-1	-1	-1	-1	-1	-1	0
1	76301692	A	G	PASS	intron_variant	MODIFIER	RASEF	484152	transcript	XM_022420731.1	protein_coding	2	c.-163+38667A>G		-1	-1	-1	-1	-1	-1	0
1	76301692	A	G	PASS	intron_variant	MODIFIER	RASEF	484152	transcript	XM_022420737.1	protein_coding	2	c.-256+38667A>G		-1	-1	-1	-1	-1	-1	0
1	76301692	A	G	PASS	intron_variant	MODIFIER	RASEF	484152	transcript	XM_022420739.1	protein_coding	3	c.-36+8210A>G		-1	-1	-1	-1	-1	-1	0
1	76301692	A	G	PASS	intron_variant	MODIFIER	RASEF	484152	transcript	XM_022420745.1	protein_coding	2	c.-36+38667A>G		-1	-1	-1	-1	-1	-1	0
1	76301692	A	G	PASS	intron_variant	MODIFIER	RASEF	484152	transcript	XM_022420750.1	protein_coding	2	c.-129+38667A>G		-1	-1	-1	-1	-1	-1	0
1	76301692	A	G	PASS	intron_variant	MODIFIER	RASEF	484152	transcript	XM_022420754.1	protein_coding	3	c.-163+38667A>G		-1	-1	-1	-1	-1	-1	0
1	76303918	G	A	PASS	intron_variant	MODIFIER	LOC102155601	102155601	transcript	XR_002628080.1	pseudogene	4	n.716+9984C>T		-1	-1	-1	-1	-1	-1	0
1	76303918	G	A	PASS	intron_variant	MODIFIER	RASEF	484152	transcript	XM_022420756.1	protein_coding	2	c.-163+40893G>A		-1	-1	-1	-1	-1	-1	0
1	76303918	G	A	PASS	intron_variant	MODIFIER	RASEF	484152	transcript	XM_005615823.3	protein_coding	2	c.-280+40893G>A		-1	-1	-1	-1	-1	-1	0
1	76303918	G	A	PASS	intron_variant	MODIFIER	RASEF	484152	transcript	XM_022420731.1	protein_coding	2	c.-163+40893G>A		-1	-1	-1	-1	-1	-1	0
1	76303918	G	A	PASS	intron_variant	MODIFIER	RASEF	484152	transcript	XM_022420737.1	protein_coding	2	c.-256+40893G>A		-1	-1	-1	-1	-1	-1	0
1	76303918	G	A	PASS	intron_variant	MODIFIER	RASEF	484152	transcript	XM_022420739.1	protein_coding	3	c.-36+10436G>A		-1	-1	-1	-1	-1	-1	0
1	76303918	G	A	PASS	intron_variant	MODIFIER	RASEF	484152	transcript	XM_022420745.1	protein_coding	2	c.-36+40893G>A		-1	-1	-1	-1	-1	-1	0
1	76303918	G	A	PASS	intron_variant	MODIFIER	RASEF	484152	transcript	XM_022420750.1	protein_coding	2	c.-129+40893G>A		-1	-1	-1	-1	-1	-1	0
1	76303918	G	A	PASS	intron_variant	MODIFIER	RASEF	484152	transcript	XM_022420754.1	protein_coding	3	c.-163+40893G>A		-1	-1	-1	-1	-1	-1	0
1	76304226	G	A	PASS	intron_variant	MODIFIER	LOC102155601	102155601	transcript	XR_002628080.1	pseudogene	4	n.716+9676C>T		-1	-1	-1	-1	-1	-1	0
1	76304226	G	A	PASS	intron_variant	MODIFIER	RASEF	484152	transcript	XM_022420756.1	protein_coding	2	c.-163+41201G>A		-1	-1	-1	-1	-1	-1	0
1	76304226	G	A	PASS	intron_variant	MODIFIER	RASEF	484152	transcript	XM_005615823.3	protein_coding	2	c.-280+41201G>A		-1	-1	-1	-1	-1	-1	0
1	76304226	G	A	PASS	intron_variant	MODIFIER	RASEF	484152	transcript	XM_022420731.1	protein_coding	2	c.-163+41201G>A		-1	-1	-1	-1	-1	-1	0
1	76304226	G	A	PASS	intron_variant	MODIFIER	RASEF	484152	transcript	XM_022420737.1	protein_coding	2	c.-256+41201G>A		-1	-1	-1	-1	-1	-1	0
1	76304226	G	A	PASS	intron_variant	MODIFIER	RASEF	484152	transcript	XM_022420739.1	protein_coding	3	c.-36+10744G>A		-1	-1	-1	-1	-1	-1	0
1	76304226	G	A	PASS	intron_variant	MODIFIER	RASEF	484152	transcript	XM_022420745.1	protein_coding	2	c.-36+41201G>A		-1	-1	-1	-1	-1	-1	0
1	76304226	G	A	PASS	intron_variant	MODIFIER	RASEF	484152	transcript	XM_022420750.1	protein_coding	2	c.-129+41201G>A		-1	-1	-1	-1	-1	-1	0
1	76304226	G	A	PASS	intron_variant	MODIFIER	RASEF	484152	transcript	XM_022420754.1	protein_coding	3	c.-163+41201G>A		-1	-1	-1	-1	-1	-1	0
1	76308821	C	T	PASS	intron_variant	MODIFIER	LOC102155601	102155601	transcript	XR_002628080.1	pseudogene	4	n.716+5081G>A		-1	-1	-1	-1	-1	-1	0
1	76308821	C	T	PASS	intron_variant	MODIFIER	RASEF	484152	transcript	XM_022420756.1	protein_coding	2	c.-163+45796C>T		-1	-1	-1	-1	-1	-1	0
1	76308821	C	T	PASS	intron_variant	MODIFIER	RASEF	484152	transcript	XM_005615823.3	protein_coding	2	c.-280+45796C>T		-1	-1	-1	-1	-1	-1	0
1	76308821	C	T	PASS	intron_variant	MODIFIER	RASEF	484152	transcript	XM_022420731.1	protein_coding	2	c.-163+45796C>T		-1	-1	-1	-1	-1	-1	0
1	76308821	C	T	PASS	intron_variant	MODIFIER	RASEF	484152	transcript	XM_022420737.1	protein_coding	2	c.-255-42570C>T		-1	-1	-1	-1	-1	-1	0
1	76308821	C	T	PASS	intron_variant	MODIFIER	RASEF	484152	transcript	XM_022420739.1	protein_coding	3	c.-36+15339C>T		-1	-1	-1	-1	-1	-1	0
1	76308821	C	T	PASS	intron_variant	MODIFIER	RASEF	484152	transcript	XM_022420745.1	protein_coding	2	c.-36+45796C>T		-1	-1	-1	-1	-1	-1	0
1	76308821	C	T	PASS	intron_variant	MODIFIER	RASEF	484152	transcript	XM_022420750.1	protein_coding	2	c.-128-42570C>T		-1	-1	-1	-1	-1	-1	0
1	76308821	C	T	PASS	intron_variant	MODIFIER	RASEF	484152	transcript	XM_022420754.1	protein_coding	3	c.-163+45796C>T		-1	-1	-1	-1	-1	-1	0
1	76308866	A	T	PASS	intron_variant	MODIFIER	LOC102155601	102155601	transcript	XR_002628080.1	pseudogene	4	n.716+5036T>A		-1	-1	-1	-1	-1	-1	0
1	76308866	A	T	PASS	intron_variant	MODIFIER	RASEF	484152	transcript	XM_022420756.1	protein_coding	2	c.-163+45841A>T		-1	-1	-1	-1	-1	-1	0
1	76308866	A	T	PASS	intron_variant	MODIFIER	RASEF	484152	transcript	XM_005615823.3	protein_coding	2	c.-280+45841A>T		-1	-1	-1	-1	-1	-1	0
1	76308866	A	T	PASS	intron_variant	MODIFIER	RASEF	484152	transcript	XM_022420731.1	protein_coding	2	c.-163+45841A>T		-1	-1	-1	-1	-1	-1	0
1	76308866	A	T	PASS	intron_variant	MODIFIER	RASEF	484152	transcript	XM_022420737.1	protein_coding	2	c.-255-42525A>T		-1	-1	-1	-1	-1	-1	0
1	76308866	A	T	PASS	intron_variant	MODIFIER	RASEF	484152	transcript	XM_022420739.1	protein_coding	3	c.-36+15384A>T		-1	-1	-1	-1	-1	-1	0
1	76308866	A	T	PASS	intron_variant	MODIFIER	RASEF	484152	transcript	XM_022420745.1	protein_coding	2	c.-36+45841A>T		-1	-1	-1	-1	-1	-1	0
1	76308866	A	T	PASS	intron_variant	MODIFIER	RASEF	484152	transcript	XM_022420750.1	protein_coding	2	c.-128-42525A>T		-1	-1	-1	-1	-1	-1	0
1	76308866	A	T	PASS	intron_variant	MODIFIER	RASEF	484152	transcript	XM_022420754.1	protein_coding	3	c.-163+45841A>T		-1	-1	-1	-1	-1	-1	0
1	76310605	C	T	PASS	intron_variant	MODIFIER	LOC102155601	102155601	transcript	XR_002628080.1	pseudogene	4	n.716+3297G>A		-1	-1	-1	-1	-1	-1	0
1	76310605	C	T	PASS	intron_variant	MODIFIER	RASEF	484152	transcript	XM_022420756.1	protein_coding	2	c.-163+47580C>T		-1	-1	-1	-1	-1	-1	0
1	76310605	C	T	PASS	intron_variant	MODIFIER	RASEF	484152	transcript	XM_005615823.3	protein_coding	2	c.-280+47580C>T		-1	-1	-1	-1	-1	-1	0
1	76310605	C	T	PASS	intron_variant	MODIFIER	RASEF	484152	transcript	XM_022420731.1	protein_coding	2	c.-163+47580C>T		-1	-1	-1	-1	-1	-1	0
1	76310605	C	T	PASS	intron_variant	MODIFIER	RASEF	484152	transcript	XM_022420737.1	protein_coding	2	c.-255-40786C>T		-1	-1	-1	-1	-1	-1	0
1	76310605	C	T	PASS	intron_variant	MODIFIER	RASEF	484152	transcript	XM_022420739.1	protein_coding	3	c.-36+17123C>T		-1	-1	-1	-1	-1	-1	0
1	76310605	C	T	PASS	intron_variant	MODIFIER	RASEF	484152	transcript	XM_022420745.1	protein_coding	2	c.-36+47580C>T		-1	-1	-1	-1	-1	-1	0
1	76310605	C	T	PASS	intron_variant	MODIFIER	RASEF	484152	transcript	XM_022420750.1	protein_coding	2	c.-128-40786C>T		-1	-1	-1	-1	-1	-1	0
1	76310605	C	T	PASS	intron_variant	MODIFIER	RASEF	484152	transcript	XM_022420754.1	protein_coding	3	c.-163+47580C>T		-1	-1	-1	-1	-1	-1	0
1	76311137	T	C	PASS	intron_variant	MODIFIER	LOC102155601	102155601	transcript	XR_002628080.1	pseudogene	4	n.716+2765A>G		-1	-1	-1	-1	-1	-1	0
1	76311137	T	C	PASS	intron_variant	MODIFIER	RASEF	484152	transcript	XM_022420756.1	protein_coding	2	c.-163+48112T>C		-1	-1	-1	-1	-1	-1	0
1	76311137	T	C	PASS	intron_variant	MODIFIER	RASEF	484152	transcript	XM_005615823.3	protein_coding	2	c.-280+48112T>C		-1	-1	-1	-1	-1	-1	0
1	76311137	T	C	PASS	intron_variant	MODIFIER	RASEF	484152	transcript	XM_022420731.1	protein_coding	2	c.-163+48112T>C		-1	-1	-1	-1	-1	-1	0
1	76311137	T	C	PASS	intron_variant	MODIFIER	RASEF	484152	transcript	XM_022420737.1	protein_coding	2	c.-255-40254T>C		-1	-1	-1	-1	-1	-1	0
1	76311137	T	C	PASS	intron_variant	MODIFIER	RASEF	484152	transcript	XM_022420739.1	protein_coding	3	c.-36+17655T>C		-1	-1	-1	-1	-1	-1	0
1	76311137	T	C	PASS	intron_variant	MODIFIER	RASEF	484152	transcript	XM_022420745.1	protein_coding	2	c.-36+48112T>C		-1	-1	-1	-1	-1	-1	0
1	76311137	T	C	PASS	intron_variant	MODIFIER	RASEF	484152	transcript	XM_022420750.1	protein_coding	2	c.-128-40254T>C		-1	-1	-1	-1	-1	-1	0
1	76311137	T	C	PASS	intron_variant	MODIFIER	RASEF	484152	transcript	XM_022420754.1	protein_coding	3	c.-163+48112T>C		-1	-1	-1	-1	-1	-1	0
1	76311201	C	T	PASS	intron_variant	MODIFIER	LOC102155601	102155601	transcript	XR_002628080.1	pseudogene	4	n.716+2701G>A		-1	-1	-1	-1	-1	-1	0
1	76311201	C	T	PASS	intron_variant	MODIFIER	RASEF	484152	transcript	XM_022420756.1	protein_coding	2	c.-163+48176C>T		-1	-1	-1	-1	-1	-1	0
1	76311201	C	T	PASS	intron_variant	MODIFIER	RASEF	484152	transcript	XM_005615823.3	protein_coding	2	c.-280+48176C>T		-1	-1	-1	-1	-1	-1	0
1	76311201	C	T	PASS	intron_variant	MODIFIER	RASEF	484152	transcript	XM_022420731.1	protein_coding	2	c.-163+48176C>T		-1	-1	-1	-1	-1	-1	0
1	76311201	C	T	PASS	intron_variant	MODIFIER	RASEF	484152	transcript	XM_022420737.1	protein_coding	2	c.-255-40190C>T		-1	-1	-1	-1	-1	-1	0
1	76311201	C	T	PASS	intron_variant	MODIFIER	RASEF	484152	transcript	XM_022420739.1	protein_coding	3	c.-36+17719C>T		-1	-1	-1	-1	-1	-1	0
1	76311201	C	T	PASS	intron_variant	MODIFIER	RASEF	484152	transcript	XM_022420745.1	protein_coding	2	c.-36+48176C>T		-1	-1	-1	-1	-1	-1	0
1	76311201	C	T	PASS	intron_variant	MODIFIER	RASEF	484152	transcript	XM_022420750.1	protein_coding	2	c.-128-40190C>T		-1	-1	-1	-1	-1	-1	0
1	76311201	C	T	PASS	intron_variant	MODIFIER	RASEF	484152	transcript	XM_022420754.1	protein_coding	3	c.-163+48176C>T		-1	-1	-1	-1	-1	-1	0
1	76311609	AT	A	PASS	intron_variant	MODIFIER	LOC102155601	102155601	transcript	XR_002628080.1	pseudogene	4	n.716+2292delA		-1	-1	-1	-1	-1	-1	0
1	76311609	AT	A	PASS	intron_variant	MODIFIER	RASEF	484152	transcript	XM_022420756.1	protein_coding	2	c.-163+48585delT		-1	-1	-1	-1	-1	-1	0
1	76311609	AT	A	PASS	intron_variant	MODIFIER	RASEF	484152	transcript	XM_005615823.3	protein_coding	2	c.-280+48585delT		-1	-1	-1	-1	-1	-1	0
1	76311609	AT	A	PASS	intron_variant	MODIFIER	RASEF	484152	transcript	XM_022420731.1	protein_coding	2	c.-163+48585delT		-1	-1	-1	-1	-1	-1	0
1	76311609	AT	A	PASS	intron_variant	MODIFIER	RASEF	484152	transcript	XM_022420737.1	protein_coding	2	c.-255-39781delT		-1	-1	-1	-1	-1	-1	0
1	76311609	AT	A	PASS	intron_variant	MODIFIER	RASEF	484152	transcript	XM_022420739.1	protein_coding	3	c.-36+18128delT		-1	-1	-1	-1	-1	-1	0
1	76311609	AT	A	PASS	intron_variant	MODIFIER	RASEF	484152	transcript	XM_022420745.1	protein_coding	2	c.-36+48585delT		-1	-1	-1	-1	-1	-1	0
1	76311609	AT	A	PASS	intron_variant	MODIFIER	RASEF	484152	transcript	XM_022420750.1	protein_coding	2	c.-128-39781delT		-1	-1	-1	-1	-1	-1	0
1	76311609	AT	A	PASS	intron_variant	MODIFIER	RASEF	484152	transcript	XM_022420754.1	protein_coding	3	c.-163+48585delT		-1	-1	-1	-1	-1	-1	0
1	76312660	C	T	PASS	intron_variant	MODIFIER	LOC102155601	102155601	transcript	XR_002628080.1	pseudogene	4	n.716+1242G>A		-1	-1	-1	-1	-1	-1	0
1	76312660	C	T	PASS	intron_variant	MODIFIER	RASEF	484152	transcript	XM_022420756.1	protein_coding	2	c.-163+49635C>T		-1	-1	-1	-1	-1	-1	0
1	76312660	C	T	PASS	intron_variant	MODIFIER	RASEF	484152	transcript	XM_005615823.3	protein_coding	2	c.-280+49635C>T		-1	-1	-1	-1	-1	-1	0
1	76312660	C	T	PASS	intron_variant	MODIFIER	RASEF	484152	transcript	XM_022420731.1	protein_coding	2	c.-163+49635C>T		-1	-1	-1	-1	-1	-1	0
1	76312660	C	T	PASS	intron_variant	MODIFIER	RASEF	484152	transcript	XM_022420737.1	protein_coding	2	c.-255-38731C>T		-1	-1	-1	-1	-1	-1	0
1	76312660	C	T	PASS	intron_variant	MODIFIER	RASEF	484152	transcript	XM_022420739.1	protein_coding	3	c.-36+19178C>T		-1	-1	-1	-1	-1	-1	0
1	76312660	C	T	PASS	intron_variant	MODIFIER	RASEF	484152	transcript	XM_022420745.1	protein_coding	2	c.-36+49635C>T		-1	-1	-1	-1	-1	-1	0
1	76312660	C	T	PASS	intron_variant	MODIFIER	RASEF	484152	transcript	XM_022420750.1	protein_coding	2	c.-128-38731C>T		-1	-1	-1	-1	-1	-1	0
1	76312660	C	T	PASS	intron_variant	MODIFIER	RASEF	484152	transcript	XM_022420754.1	protein_coding	3	c.-163+49635C>T		-1	-1	-1	-1	-1	-1	0
1	76313015	C	A	PASS	intron_variant	MODIFIER	LOC102155601	102155601	transcript	XR_002628080.1	pseudogene	4	n.716+887G>T		-1	-1	-1	-1	-1	-1	0
1	76313015	C	A	PASS	intron_variant	MODIFIER	RASEF	484152	transcript	XM_022420756.1	protein_coding	2	c.-163+49990C>A		-1	-1	-1	-1	-1	-1	0
1	76313015	C	A	PASS	intron_variant	MODIFIER	RASEF	484152	transcript	XM_005615823.3	protein_coding	2	c.-280+49990C>A		-1	-1	-1	-1	-1	-1	0
1	76313015	C	A	PASS	intron_variant	MODIFIER	RASEF	484152	transcript	XM_022420731.1	protein_coding	2	c.-163+49990C>A		-1	-1	-1	-1	-1	-1	0
1	76313015	C	A	PASS	intron_variant	MODIFIER	RASEF	484152	transcript	XM_022420737.1	protein_coding	2	c.-255-38376C>A		-1	-1	-1	-1	-1	-1	0
1	76313015	C	A	PASS	intron_variant	MODIFIER	RASEF	484152	transcript	XM_022420739.1	protein_coding	3	c.-36+19533C>A		-1	-1	-1	-1	-1	-1	0
1	76313015	C	A	PASS	intron_variant	MODIFIER	RASEF	484152	transcript	XM_022420745.1	protein_coding	2	c.-36+49990C>A		-1	-1	-1	-1	-1	-1	0
1	76313015	C	A	PASS	intron_variant	MODIFIER	RASEF	484152	transcript	XM_022420750.1	protein_coding	2	c.-128-38376C>A		-1	-1	-1	-1	-1	-1	0
1	76313015	C	A	PASS	intron_variant	MODIFIER	RASEF	484152	transcript	XM_022420754.1	protein_coding	3	c.-163+49990C>A		-1	-1	-1	-1	-1	-1	0
1	76314665	G	C	PASS	intron_variant	MODIFIER	LOC102155601	102155601	transcript	XR_002628080.1	pseudogene	3	n.621-668C>G		-1	-1	-1	-1	-1	-1	0
1	76314665	G	C	PASS	intron_variant	MODIFIER	RASEF	484152	transcript	XM_022420756.1	protein_coding	2	c.-162-51560G>C		-1	-1	-1	-1	-1	-1	0
1	76314665	G	C	PASS	intron_variant	MODIFIER	RASEF	484152	transcript	XM_005615823.3	protein_coding	2	c.-279-51560G>C		-1	-1	-1	-1	-1	-1	0
1	76314665	G	C	PASS	intron_variant	MODIFIER	RASEF	484152	transcript	XM_022420731.1	protein_coding	2	c.-162-51560G>C		-1	-1	-1	-1	-1	-1	0
1	76314665	G	C	PASS	intron_variant	MODIFIER	RASEF	484152	transcript	XM_022420737.1	protein_coding	2	c.-255-36726G>C		-1	-1	-1	-1	-1	-1	0
1	76314665	G	C	PASS	intron_variant	MODIFIER	RASEF	484152	transcript	XM_022420739.1	protein_coding	3	c.-36+21183G>C		-1	-1	-1	-1	-1	-1	0
1	76314665	G	C	PASS	intron_variant	MODIFIER	RASEF	484152	transcript	XM_022420745.1	protein_coding	2	c.-36+51640G>C		-1	-1	-1	-1	-1	-1	0
1	76314665	G	C	PASS	intron_variant	MODIFIER	RASEF	484152	transcript	XM_022420750.1	protein_coding	2	c.-128-36726G>C		-1	-1	-1	-1	-1	-1	0
1	76314665	G	C	PASS	intron_variant	MODIFIER	RASEF	484152	transcript	XM_022420754.1	protein_coding	3	c.-162-51560G>C		-1	-1	-1	-1	-1	-1	0
1	76314712	C	T	PASS	intron_variant	MODIFIER	LOC102155601	102155601	transcript	XR_002628080.1	pseudogene	3	n.621-715G>A		-1	-1	-1	-1	-1	-1	0
1	76314712	C	T	PASS	intron_variant	MODIFIER	RASEF	484152	transcript	XM_022420756.1	protein_coding	2	c.-162-51513C>T		-1	-1	-1	-1	-1	-1	0
1	76314712	C	T	PASS	intron_variant	MODIFIER	RASEF	484152	transcript	XM_005615823.3	protein_coding	2	c.-279-51513C>T		-1	-1	-1	-1	-1	-1	0
1	76314712	C	T	PASS	intron_variant	MODIFIER	RASEF	484152	transcript	XM_022420731.1	protein_coding	2	c.-162-51513C>T		-1	-1	-1	-1	-1	-1	0
1	76314712	C	T	PASS	intron_variant	MODIFIER	RASEF	484152	transcript	XM_022420737.1	protein_coding	2	c.-255-36679C>T		-1	-1	-1	-1	-1	-1	0
1	76314712	C	T	PASS	intron_variant	MODIFIER	RASEF	484152	transcript	XM_022420739.1	protein_coding	3	c.-36+21230C>T		-1	-1	-1	-1	-1	-1	0
1	76314712	C	T	PASS	intron_variant	MODIFIER	RASEF	484152	transcript	XM_022420745.1	protein_coding	2	c.-36+51687C>T		-1	-1	-1	-1	-1	-1	0
1	76314712	C	T	PASS	intron_variant	MODIFIER	RASEF	484152	transcript	XM_022420750.1	protein_coding	2	c.-128-36679C>T		-1	-1	-1	-1	-1	-1	0
1	76314712	C	T	PASS	intron_variant	MODIFIER	RASEF	484152	transcript	XM_022420754.1	protein_coding	3	c.-162-51513C>T		-1	-1	-1	-1	-1	-1	0
1	76314773	C	T	PASS	intron_variant	MODIFIER	LOC102155601	102155601	transcript	XR_002628080.1	pseudogene	3	n.621-776G>A		-1	-1	-1	-1	-1	-1	0
1	76314773	C	T	PASS	intron_variant	MODIFIER	RASEF	484152	transcript	XM_022420756.1	protein_coding	2	c.-162-51452C>T		-1	-1	-1	-1	-1	-1	0
1	76314773	C	T	PASS	intron_variant	MODIFIER	RASEF	484152	transcript	XM_005615823.3	protein_coding	2	c.-279-51452C>T		-1	-1	-1	-1	-1	-1	0
1	76314773	C	T	PASS	intron_variant	MODIFIER	RASEF	484152	transcript	XM_022420731.1	protein_coding	2	c.-162-51452C>T		-1	-1	-1	-1	-1	-1	0
1	76314773	C	T	PASS	intron_variant	MODIFIER	RASEF	484152	transcript	XM_022420737.1	protein_coding	2	c.-255-36618C>T		-1	-1	-1	-1	-1	-1	0
1	76314773	C	T	PASS	intron_variant	MODIFIER	RASEF	484152	transcript	XM_022420739.1	protein_coding	3	c.-36+21291C>T		-1	-1	-1	-1	-1	-1	0
1	76314773	C	T	PASS	intron_variant	MODIFIER	RASEF	484152	transcript	XM_022420745.1	protein_coding	2	c.-36+51748C>T		-1	-1	-1	-1	-1	-1	0
1	76314773	C	T	PASS	intron_variant	MODIFIER	RASEF	484152	transcript	XM_022420750.1	protein_coding	2	c.-128-36618C>T		-1	-1	-1	-1	-1	-1	0
1	76314773	C	T	PASS	intron_variant	MODIFIER	RASEF	484152	transcript	XM_022420754.1	protein_coding	3	c.-162-51452C>T		-1	-1	-1	-1	-1	-1	0
1	76315360	T	C	PASS	intron_variant	MODIFIER	LOC102155601	102155601	transcript	XR_002628080.1	pseudogene	3	n.621-1363A>G		-1	-1	-1	-1	-1	-1	0
1	76315360	T	C	PASS	intron_variant	MODIFIER	RASEF	484152	transcript	XM_022420756.1	protein_coding	2	c.-162-50865T>C		-1	-1	-1	-1	-1	-1	0
1	76315360	T	C	PASS	intron_variant	MODIFIER	RASEF	484152	transcript	XM_005615823.3	protein_coding	2	c.-279-50865T>C		-1	-1	-1	-1	-1	-1	0
1	76315360	T	C	PASS	intron_variant	MODIFIER	RASEF	484152	transcript	XM_022420731.1	protein_coding	2	c.-162-50865T>C		-1	-1	-1	-1	-1	-1	0
1	76315360	T	C	PASS	intron_variant	MODIFIER	RASEF	484152	transcript	XM_022420737.1	protein_coding	2	c.-255-36031T>C		-1	-1	-1	-1	-1	-1	0
1	76315360	T	C	PASS	intron_variant	MODIFIER	RASEF	484152	transcript	XM_022420739.1	protein_coding	3	c.-36+21878T>C		-1	-1	-1	-1	-1	-1	0
1	76315360	T	C	PASS	intron_variant	MODIFIER	RASEF	484152	transcript	XM_022420745.1	protein_coding	2	c.-36+52335T>C		-1	-1	-1	-1	-1	-1	0
1	76315360	T	C	PASS	intron_variant	MODIFIER	RASEF	484152	transcript	XM_022420750.1	protein_coding	2	c.-128-36031T>C		-1	-1	-1	-1	-1	-1	0
1	76315360	T	C	PASS	intron_variant	MODIFIER	RASEF	484152	transcript	XM_022420754.1	protein_coding	3	c.-162-50865T>C		-1	-1	-1	-1	-1	-1	0
1	76315874	G	C	PASS	intron_variant	MODIFIER	LOC102155601	102155601	transcript	XR_002628080.1	pseudogene	3	n.621-1877C>G		-1	-1	-1	-1	-1	-1	0
1	76315874	G	C	PASS	intron_variant	MODIFIER	RASEF	484152	transcript	XM_022420756.1	protein_coding	2	c.-162-50351G>C		-1	-1	-1	-1	-1	-1	0
1	76315874	G	C	PASS	intron_variant	MODIFIER	RASEF	484152	transcript	XM_005615823.3	protein_coding	2	c.-279-50351G>C		-1	-1	-1	-1	-1	-1	0
1	76315874	G	C	PASS	intron_variant	MODIFIER	RASEF	484152	transcript	XM_022420731.1	protein_coding	2	c.-162-50351G>C		-1	-1	-1	-1	-1	-1	0
1	76315874	G	C	PASS	intron_variant	MODIFIER	RASEF	484152	transcript	XM_022420737.1	protein_coding	2	c.-255-35517G>C		-1	-1	-1	-1	-1	-1	0
1	76315874	G	C	PASS	intron_variant	MODIFIER	RASEF	484152	transcript	XM_022420739.1	protein_coding	3	c.-36+22392G>C		-1	-1	-1	-1	-1	-1	0
1	76315874	G	C	PASS	intron_variant	MODIFIER	RASEF	484152	transcript	XM_022420745.1	protein_coding	2	c.-36+52849G>C		-1	-1	-1	-1	-1	-1	0
1	76315874	G	C	PASS	intron_variant	MODIFIER	RASEF	484152	transcript	XM_022420750.1	protein_coding	2	c.-128-35517G>C		-1	-1	-1	-1	-1	-1	0
1	76315874	G	C	PASS	intron_variant	MODIFIER	RASEF	484152	transcript	XM_022420754.1	protein_coding	3	c.-162-50351G>C		-1	-1	-1	-1	-1	-1	0
1	76316213	C	T	PASS	intron_variant	MODIFIER	LOC102155601	102155601	transcript	XR_002628080.1	pseudogene	3	n.621-2216G>A		-1	-1	-1	-1	-1	-1	0
1	76316213	C	T	PASS	intron_variant	MODIFIER	RASEF	484152	transcript	XM_022420756.1	protein_coding	2	c.-162-50012C>T		-1	-1	-1	-1	-1	-1	0
1	76316213	C	T	PASS	intron_variant	MODIFIER	RASEF	484152	transcript	XM_005615823.3	protein_coding	2	c.-279-50012C>T		-1	-1	-1	-1	-1	-1	0
1	76316213	C	T	PASS	intron_variant	MODIFIER	RASEF	484152	transcript	XM_022420731.1	protein_coding	2	c.-162-50012C>T		-1	-1	-1	-1	-1	-1	0
1	76316213	C	T	PASS	intron_variant	MODIFIER	RASEF	484152	transcript	XM_022420737.1	protein_coding	2	c.-255-35178C>T		-1	-1	-1	-1	-1	-1	0
1	76316213	C	T	PASS	intron_variant	MODIFIER	RASEF	484152	transcript	XM_022420739.1	protein_coding	3	c.-36+22731C>T		-1	-1	-1	-1	-1	-1	0
1	76316213	C	T	PASS	intron_variant	MODIFIER	RASEF	484152	transcript	XM_022420745.1	protein_coding	2	c.-36+53188C>T		-1	-1	-1	-1	-1	-1	0
1	76316213	C	T	PASS	intron_variant	MODIFIER	RASEF	484152	transcript	XM_022420750.1	protein_coding	2	c.-128-35178C>T		-1	-1	-1	-1	-1	-1	0
1	76316213	C	T	PASS	intron_variant	MODIFIER	RASEF	484152	transcript	XM_022420754.1	protein_coding	3	c.-162-50012C>T		-1	-1	-1	-1	-1	-1	0
1	76316401	A	G	PASS	intron_variant	MODIFIER	LOC102155601	102155601	transcript	XR_002628080.1	pseudogene	3	n.621-2404T>C		-1	-1	-1	-1	-1	-1	0
1	76316401	A	G	PASS	intron_variant	MODIFIER	RASEF	484152	transcript	XM_022420756.1	protein_coding	2	c.-162-49824A>G		-1	-1	-1	-1	-1	-1	0
1	76316401	A	G	PASS	intron_variant	MODIFIER	RASEF	484152	transcript	XM_005615823.3	protein_coding	2	c.-279-49824A>G		-1	-1	-1	-1	-1	-1	0
1	76316401	A	G	PASS	intron_variant	MODIFIER	RASEF	484152	transcript	XM_022420731.1	protein_coding	2	c.-162-49824A>G		-1	-1	-1	-1	-1	-1	0
1	76316401	A	G	PASS	intron_variant	MODIFIER	RASEF	484152	transcript	XM_022420737.1	protein_coding	2	c.-255-34990A>G		-1	-1	-1	-1	-1	-1	0
1	76316401	A	G	PASS	intron_variant	MODIFIER	RASEF	484152	transcript	XM_022420739.1	protein_coding	3	c.-36+22919A>G		-1	-1	-1	-1	-1	-1	0
1	76316401	A	G	PASS	intron_variant	MODIFIER	RASEF	484152	transcript	XM_022420745.1	protein_coding	2	c.-36+53376A>G		-1	-1	-1	-1	-1	-1	0
1	76316401	A	G	PASS	intron_variant	MODIFIER	RASEF	484152	transcript	XM_022420750.1	protein_coding	2	c.-128-34990A>G		-1	-1	-1	-1	-1	-1	0
1	76316401	A	G	PASS	intron_variant	MODIFIER	RASEF	484152	transcript	XM_022420754.1	protein_coding	3	c.-162-49824A>G		-1	-1	-1	-1	-1	-1	0
1	76317671	C	A	PASS	intron_variant	MODIFIER	LOC102155601	102155601	transcript	XR_002628080.1	pseudogene	3	n.621-3674G>T		-1	-1	-1	-1	-1	-1	0
1	76317671	C	A	PASS	intron_variant	MODIFIER	RASEF	484152	transcript	XM_022420756.1	protein_coding	2	c.-162-48554C>A		-1	-1	-1	-1	-1	-1	0
1	76317671	C	A	PASS	intron_variant	MODIFIER	RASEF	484152	transcript	XM_005615823.3	protein_coding	2	c.-279-48554C>A		-1	-1	-1	-1	-1	-1	0
1	76317671	C	A	PASS	intron_variant	MODIFIER	RASEF	484152	transcript	XM_022420731.1	protein_coding	2	c.-162-48554C>A		-1	-1	-1	-1	-1	-1	0
1	76317671	C	A	PASS	intron_variant	MODIFIER	RASEF	484152	transcript	XM_022420737.1	protein_coding	2	c.-255-33720C>A		-1	-1	-1	-1	-1	-1	0
1	76317671	C	A	PASS	intron_variant	MODIFIER	RASEF	484152	transcript	XM_022420739.1	protein_coding	3	c.-36+24189C>A		-1	-1	-1	-1	-1	-1	0
1	76317671	C	A	PASS	intron_variant	MODIFIER	RASEF	484152	transcript	XM_022420745.1	protein_coding	2	c.-36+54646C>A		-1	-1	-1	-1	-1	-1	0
1	76317671	C	A	PASS	intron_variant	MODIFIER	RASEF	484152	transcript	XM_022420750.1	protein_coding	2	c.-128-33720C>A		-1	-1	-1	-1	-1	-1	0
1	76317671	C	A	PASS	intron_variant	MODIFIER	RASEF	484152	transcript	XM_022420754.1	protein_coding	3	c.-162-48554C>A		-1	-1	-1	-1	-1	-1	0
1	76319994	C	T	PASS	intron_variant	MODIFIER	LOC102155601	102155601	transcript	XR_002628080.1	pseudogene	3	n.621-5997G>A		-1	-1	-1	-1	-1	-1	0
1	76319994	C	T	PASS	intron_variant	MODIFIER	RASEF	484152	transcript	XM_022420756.1	protein_coding	2	c.-162-46231C>T		-1	-1	-1	-1	-1	-1	0
1	76319994	C	T	PASS	intron_variant	MODIFIER	RASEF	484152	transcript	XM_005615823.3	protein_coding	2	c.-279-46231C>T		-1	-1	-1	-1	-1	-1	0
1	76319994	C	T	PASS	intron_variant	MODIFIER	RASEF	484152	transcript	XM_022420731.1	protein_coding	2	c.-162-46231C>T		-1	-1	-1	-1	-1	-1	0
1	76319994	C	T	PASS	intron_variant	MODIFIER	RASEF	484152	transcript	XM_022420737.1	protein_coding	2	c.-255-31397C>T		-1	-1	-1	-1	-1	-1	0
1	76319994	C	T	PASS	intron_variant	MODIFIER	RASEF	484152	transcript	XM_022420739.1	protein_coding	3	c.-36+26512C>T		-1	-1	-1	-1	-1	-1	0
1	76319994	C	T	PASS	intron_variant	MODIFIER	RASEF	484152	transcript	XM_022420745.1	protein_coding	2	c.-36+56969C>T		-1	-1	-1	-1	-1	-1	0
1	76319994	C	T	PASS	intron_variant	MODIFIER	RASEF	484152	transcript	XM_022420750.1	protein_coding	2	c.-128-31397C>T		-1	-1	-1	-1	-1	-1	0
1	76319994	C	T	PASS	intron_variant	MODIFIER	RASEF	484152	transcript	XM_022420754.1	protein_coding	3	c.-162-46231C>T		-1	-1	-1	-1	-1	-1	0
1	76322921	G	A	PASS	downstream_gene_variant	MODIFIER	LOC102155601	102155601	transcript	XR_291323.2	pseudogene	-1	n.*2650C>T		-1	-1	-1	-1	-1	-1	2650
1	76322921	G	A	PASS	intron_variant	MODIFIER	LOC102155601	102155601	transcript	XR_002628080.1	pseudogene	3	n.620+4112C>T		-1	-1	-1	-1	-1	-1	0
1	76322921	G	A	PASS	intron_variant	MODIFIER	RASEF	484152	transcript	XM_022420756.1	protein_coding	2	c.-162-43304G>A		-1	-1	-1	-1	-1	-1	0
1	76322921	G	A	PASS	intron_variant	MODIFIER	RASEF	484152	transcript	XM_005615823.3	protein_coding	2	c.-279-43304G>A		-1	-1	-1	-1	-1	-1	0
1	76322921	G	A	PASS	intron_variant	MODIFIER	RASEF	484152	transcript	XM_022420731.1	protein_coding	2	c.-162-43304G>A		-1	-1	-1	-1	-1	-1	0
1	76322921	G	A	PASS	intron_variant	MODIFIER	RASEF	484152	transcript	XM_022420737.1	protein_coding	2	c.-255-28470G>A		-1	-1	-1	-1	-1	-1	0
1	76322921	G	A	PASS	intron_variant	MODIFIER	RASEF	484152	transcript	XM_022420739.1	protein_coding	3	c.-36+29439G>A		-1	-1	-1	-1	-1	-1	0
1	76322921	G	A	PASS	intron_variant	MODIFIER	RASEF	484152	transcript	XM_022420745.1	protein_coding	2	c.-35-56914G>A		-1	-1	-1	-1	-1	-1	0
1	76322921	G	A	PASS	intron_variant	MODIFIER	RASEF	484152	transcript	XM_022420750.1	protein_coding	2	c.-128-28470G>A		-1	-1	-1	-1	-1	-1	0
1	76322921	G	A	PASS	intron_variant	MODIFIER	RASEF	484152	transcript	XM_022420754.1	protein_coding	3	c.-162-43304G>A		-1	-1	-1	-1	-1	-1	0
1	76323433	G	C	PASS	downstream_gene_variant	MODIFIER	LOC102155601	102155601	transcript	XR_291323.2	pseudogene	-1	n.*2138C>G		-1	-1	-1	-1	-1	-1	2138
1	76323433	G	C	PASS	intron_variant	MODIFIER	LOC102155601	102155601	transcript	XR_002628080.1	pseudogene	3	n.620+3600C>G		-1	-1	-1	-1	-1	-1	0
1	76323433	G	C	PASS	intron_variant	MODIFIER	RASEF	484152	transcript	XM_022420756.1	protein_coding	2	c.-162-42792G>C		-1	-1	-1	-1	-1	-1	0
1	76323433	G	C	PASS	intron_variant	MODIFIER	RASEF	484152	transcript	XM_005615823.3	protein_coding	2	c.-279-42792G>C		-1	-1	-1	-1	-1	-1	0
1	76323433	G	C	PASS	intron_variant	MODIFIER	RASEF	484152	transcript	XM_022420731.1	protein_coding	2	c.-162-42792G>C		-1	-1	-1	-1	-1	-1	0
1	76323433	G	C	PASS	intron_variant	MODIFIER	RASEF	484152	transcript	XM_022420737.1	protein_coding	2	c.-255-27958G>C		-1	-1	-1	-1	-1	-1	0
1	76323433	G	C	PASS	intron_variant	MODIFIER	RASEF	484152	transcript	XM_022420739.1	protein_coding	3	c.-36+29951G>C		-1	-1	-1	-1	-1	-1	0
1	76323433	G	C	PASS	intron_variant	MODIFIER	RASEF	484152	transcript	XM_022420745.1	protein_coding	2	c.-35-56402G>C		-1	-1	-1	-1	-1	-1	0
1	76323433	G	C	PASS	intron_variant	MODIFIER	RASEF	484152	transcript	XM_022420750.1	protein_coding	2	c.-128-27958G>C		-1	-1	-1	-1	-1	-1	0
1	76323433	G	C	PASS	intron_variant	MODIFIER	RASEF	484152	transcript	XM_022420754.1	protein_coding	3	c.-162-42792G>C		-1	-1	-1	-1	-1	-1	0
1	76323669	G	A	PASS	downstream_gene_variant	MODIFIER	LOC102155601	102155601	transcript	XR_291323.2	pseudogene	-1	n.*1902C>T		-1	-1	-1	-1	-1	-1	1902
1	76323669	G	A	PASS	intron_variant	MODIFIER	LOC102155601	102155601	transcript	XR_002628080.1	pseudogene	3	n.620+3364C>T		-1	-1	-1	-1	-1	-1	0
1	76323669	G	A	PASS	intron_variant	MODIFIER	RASEF	484152	transcript	XM_022420756.1	protein_coding	2	c.-162-42556G>A		-1	-1	-1	-1	-1	-1	0
1	76323669	G	A	PASS	intron_variant	MODIFIER	RASEF	484152	transcript	XM_005615823.3	protein_coding	2	c.-279-42556G>A		-1	-1	-1	-1	-1	-1	0
1	76323669	G	A	PASS	intron_variant	MODIFIER	RASEF	484152	transcript	XM_022420731.1	protein_coding	2	c.-162-42556G>A		-1	-1	-1	-1	-1	-1	0
1	76323669	G	A	PASS	intron_variant	MODIFIER	RASEF	484152	transcript	XM_022420737.1	protein_coding	2	c.-255-27722G>A		-1	-1	-1	-1	-1	-1	0
1	76323669	G	A	PASS	intron_variant	MODIFIER	RASEF	484152	transcript	XM_022420739.1	protein_coding	3	c.-36+30187G>A		-1	-1	-1	-1	-1	-1	0
1	76323669	G	A	PASS	intron_variant	MODIFIER	RASEF	484152	transcript	XM_022420745.1	protein_coding	2	c.-35-56166G>A		-1	-1	-1	-1	-1	-1	0
1	76323669	G	A	PASS	intron_variant	MODIFIER	RASEF	484152	transcript	XM_022420750.1	protein_coding	2	c.-128-27722G>A		-1	-1	-1	-1	-1	-1	0
1	76323669	G	A	PASS	intron_variant	MODIFIER	RASEF	484152	transcript	XM_022420754.1	protein_coding	3	c.-162-42556G>A		-1	-1	-1	-1	-1	-1	0
1	76325771	G	A	PASS	intron_variant	MODIFIER	LOC102155601	102155601	transcript	XR_002628080.1	pseudogene	3	n.620+1262C>T		-1	-1	-1	-1	-1	-1	0
1	76325771	G	A	PASS	intron_variant	MODIFIER	RASEF	484152	transcript	XM_022420756.1	protein_coding	2	c.-162-40454G>A		-1	-1	-1	-1	-1	-1	0
1	76325771	G	A	PASS	intron_variant	MODIFIER	RASEF	484152	transcript	XM_005615823.3	protein_coding	2	c.-279-40454G>A		-1	-1	-1	-1	-1	-1	0
1	76325771	G	A	PASS	intron_variant	MODIFIER	RASEF	484152	transcript	XM_022420731.1	protein_coding	2	c.-162-40454G>A		-1	-1	-1	-1	-1	-1	0
1	76325771	G	A	PASS	intron_variant	MODIFIER	RASEF	484152	transcript	XM_022420737.1	protein_coding	2	c.-255-25620G>A		-1	-1	-1	-1	-1	-1	0
1	76325771	G	A	PASS	intron_variant	MODIFIER	RASEF	484152	transcript	XM_022420739.1	protein_coding	3	c.-36+32289G>A		-1	-1	-1	-1	-1	-1	0
1	76325771	G	A	PASS	intron_variant	MODIFIER	RASEF	484152	transcript	XM_022420745.1	protein_coding	2	c.-35-54064G>A		-1	-1	-1	-1	-1	-1	0
1	76325771	G	A	PASS	intron_variant	MODIFIER	RASEF	484152	transcript	XM_022420750.1	protein_coding	2	c.-128-25620G>A		-1	-1	-1	-1	-1	-1	0
1	76325771	G	A	PASS	intron_variant	MODIFIER	RASEF	484152	transcript	XM_022420754.1	protein_coding	3	c.-162-40454G>A		-1	-1	-1	-1	-1	-1	0
1	76325771	G	A	PASS	intron_variant	MODIFIER	LOC102155601	102155601	transcript	XR_291323.2	pseudogene	3	n.621-77C>T		-1	-1	-1	-1	-1	-1	0
1	76392299	C	G	PASS	missense_variant	MODERATE	RASEF	484152	transcript	XM_541269.5	protein_coding	1	c.242C>G	p.Pro81Arg	257	5372	242	2256	81	751	0
1	76392299	C	G	PASS	missense_variant	MODERATE	RASEF	484152	transcript	XM_005615822.2	protein_coding	1	c.242C>G	p.Pro81Arg	257	5303	242	2187	81	728	0
1	76392299	C	G	PASS	missense_variant	MODERATE	RASEF	484152	transcript	XM_022420727.1	protein_coding	1	c.242C>G	p.Pro81Arg	257	5234	242	2118	81	705	0
1	76392299	C	G	PASS	upstream_gene_variant	MODIFIER	LOC102155601	102155601	transcript	XR_002628080.1	pseudogene	-1	n.-749G>C		-1	-1	-1	-1	-1	-1	749
1	76392299	C	G	PASS	upstream_gene_variant	MODIFIER	LOC102155601	102155601	transcript	XR_291323.2	pseudogene	-1	n.-749G>C		-1	-1	-1	-1	-1	-1	749
1	76392299	C	G	PASS	intron_variant	MODIFIER	RASEF	484152	transcript	XM_022420756.1	protein_coding	4	c.68+12362C>G		-1	-1	-1	-1	-1	-1	0
1	76392299	C	G	PASS	intron_variant	MODIFIER	RASEF	484152	transcript	XM_005615823.3	protein_coding	5	c.68+12362C>G		-1	-1	-1	-1	-1	-1	0
1	76392299	C	G	PASS	intron_variant	MODIFIER	RASEF	484152	transcript	XM_022420731.1	protein_coding	4	c.68+12362C>G		-1	-1	-1	-1	-1	-1	0
1	76392299	C	G	PASS	intron_variant	MODIFIER	RASEF	484152	transcript	XM_022420737.1	protein_coding	5	c.68+12362C>G		-1	-1	-1	-1	-1	-1	0
1	76392299	C	G	PASS	intron_variant	MODIFIER	RASEF	484152	transcript	XM_022420739.1	protein_coding	4	c.68+12362C>G		-1	-1	-1	-1	-1	-1	0
1	76392299	C	G	PASS	intron_variant	MODIFIER	RASEF	484152	transcript	XM_022420745.1	protein_coding	3	c.68+12362C>G		-1	-1	-1	-1	-1	-1	0
1	76392299	C	G	PASS	intron_variant	MODIFIER	RASEF	484152	transcript	XM_022420750.1	protein_coding	4	c.68+12362C>G		-1	-1	-1	-1	-1	-1	0
1	76392299	C	G	PASS	intron_variant	MODIFIER	RASEF	484152	transcript	XM_022420754.1	protein_coding	5	c.68+12362C>G		-1	-1	-1	-1	-1	-1	0
1	76586490	G	C	PASS	intergenic_region	MODIFIER	RASEF-LOC111096571	484152-111096571	intergenic_region	484152-111096571		-1	n.76586490G>C		-1	-1	-1	-1	-1	-1	0
1	76623755	A	T	PASS	intron_variant	MODIFIER	LOC111096571	111096571	transcript	XR_002628085.1	pseudogene	2	n.227-287A>T		-1	-1	-1	-1	-1	-1	0
1	76623755	A	T	PASS	intron_variant	MODIFIER	LOC111096571	111096571	transcript	XR_002628086.1	pseudogene	2	n.227-287A>T		-1	-1	-1	-1	-1	-1	0
1	76660300	C	T	PASS	intergenic_region	MODIFIER	LOC111096571-LOC111096572	111096571-111096572	intergenic_region	111096571-111096572		-1	n.76660300C>T		-1	-1	-1	-1	-1	-1	0
1	76934115	C	T	PASS	intergenic_region	MODIFIER	LOC111096571-LOC111096572	111096571-111096572	intergenic_region	111096571-111096572		-1	n.76934115C>T		-1	-1	-1	-1	-1	-1	0
1	77098018	G	A	PASS	intergenic_region	MODIFIER	LOC111096572-LOC111096574	111096572-111096574	intergenic_region	111096572-111096574		-1	n.77098018G>A		-1	-1	-1	-1	-1	-1	0
1	77309151	T	A	PASS	intergenic_region	MODIFIER	LOC100684363-SPATA31D1	100684363-100684505	intergenic_region	100684363-100684505		-1	n.77309151T>A		-1	-1	-1	-1	-1	-1	0
1	78308023	T	C	PASS	intergenic_region	MODIFIER	LOC111090728-LOC100685388	111090728-100685388	intergenic_region	111090728-100685388		-1	n.78308023T>C		-1	-1	-1	-1	-1	-1	0
1	78311254	C	G	PASS	intergenic_region	MODIFIER	LOC111090728-LOC100685388	111090728-100685388	intergenic_region	111090728-100685388		-1	n.78311254C>G		-1	-1	-1	-1	-1	-1	0
1	78377081	T	C	PASS	intergenic_region	MODIFIER	LOC100685388-LOC476315	100685388-476315	intergenic_region	100685388-476315		-1	n.78377081T>C		-1	-1	-1	-1	-1	-1	0
1	78446269	G	A	PASS	synonymous_variant	LOW	LOC106559215	106559215	transcript	XM_022420835.1	protein_coding	1	c.267G>A	p.Pro89Pro	1459	1910	267	558	89	185	0
1	78446269	G	A	PASS	synonymous_variant	LOW	LOC106559215	106559215	transcript	XM_014116194.2	protein_coding	1	c.267G>A	p.Pro89Pro	1459	2680	267	519	89	172	0
1	78446269	G	A	PASS	synonymous_variant	LOW	LOC106559215	106559215	transcript	XM_022420842.1	protein_coding	2	c.267G>A	p.Pro89Pro	1072	1523	267	558	89	185	0
1	78446269	G	A	PASS	non_coding_transcript_exon_variant	MODIFIER	LOC106559215	106559215	transcript	XR_002628147.1	pseudogene	1	n.1459G>A		-1	-1	-1	-1	-1	-1	0
1	78446269	G	A	PASS	non_coding_transcript_exon_variant	MODIFIER	LOC106559215	106559215	transcript	XR_002628140.1	pseudogene	1	n.1459G>A		-1	-1	-1	-1	-1	-1	0
1	78446269	G	A	PASS	non_coding_transcript_exon_variant	MODIFIER	LOC106559215	106559215	transcript	XR_002628145.1	pseudogene	1	n.1459G>A		-1	-1	-1	-1	-1	-1	0
1	78446269	G	A	PASS	non_coding_transcript_exon_variant	MODIFIER	LOC106559215	106559215	transcript	XR_002628143.1	pseudogene	1	n.1459G>A		-1	-1	-1	-1	-1	-1	0
1	78539380	TA	T	PASS	intron_variant	MODIFIER	LOC106559215	106559215	transcript	XM_022420835.1	protein_coding	1	c.366-23442delA		-1	-1	-1	-1	-1	-1	0
1	78539380	TA	T	PASS	intron_variant	MODIFIER	LOC106559215	106559215	transcript	XM_022420842.1	protein_coding	2	c.366-23442delA		-1	-1	-1	-1	-1	-1	0
1	78539380	TA	T	PASS	intron_variant	MODIFIER	LOC106559215	106559215	transcript	XR_002628143.1	pseudogene	1	n.1558-12791delA		-1	-1	-1	-1	-1	-1	0
1	78761217	A	T	PASS	intergenic_region	MODIFIER	LOC100687251-TRNAA-AGC	100687251-111090853	intergenic_region	100687251-111090853		-1	n.78761217A>T		-1	-1	-1	-1	-1	-1	0
1	78925477	G	A	PASS	intergenic_region	MODIFIER	TRNAA-AGC-LOC111090731	111090853-111090731	intergenic_region	111090853-111090731		-1	n.78925477G>A		-1	-1	-1	-1	-1	-1	0
1	79395481	T	A	PASS	intron_variant	MODIFIER	LOC111096618	111096618	transcript	XR_002628184.1	pseudogene	1	n.124+11431A>T		-1	-1	-1	-1	-1	-1	0
1	80695365	C	T	PASS	intergenic_region	MODIFIER	LOC111096629-GNAQ	111096629-403928	intergenic_region	111096629-403928		-1	n.80695365C>T		-1	-1	-1	-1	-1	-1	0
1	80751065	C	T	PASS	intron_variant	MODIFIER	GNAQ	403928	transcript	NM_001003249.1	protein_coding	1	c.147+17350C>T		-1	-1	-1	-1	-1	-1	0
1	80770113	C	T	PASS	intron_variant	MODIFIER	GNAQ	403928	transcript	NM_001003249.1	protein_coding	1	c.147+36398C>T		-1	-1	-1	-1	-1	-1	0
1	80776664	T	TA	PASS	intron_variant	MODIFIER	GNAQ	403928	transcript	NM_001003249.1	protein_coding	1	c.147+42949_147+42950insA		-1	-1	-1	-1	-1	-1	0
1	80890690	G	T	PASS	intron_variant	MODIFIER	GNAQ	403928	transcript	NM_001003249.1	protein_coding	4	c.562-24118G>T		-1	-1	-1	-1	-1	-1	0
1	80967920	T	C	PASS	intergenic_region	MODIFIER	GNAQ-LOC111096633	403928-111096633	intergenic_region	403928-111096633		-1	n.80967920T>C		-1	-1	-1	-1	-1	-1	0
1	80972018	A	G	PASS	intergenic_region	MODIFIER	GNAQ-LOC111096633	403928-111096633	intergenic_region	403928-111096633		-1	n.80972018A>G		-1	-1	-1	-1	-1	-1	0
1	81215313	ATCT	A	PASS	intron_variant	MODIFIER	VPS13A	476319	transcript	XM_014117463.1	protein_coding	67	c.9207-64_9207-62delAGA		-1	-1	-1	-1	-1	-1	0
1	81215313	ATCT	A	PASS	intron_variant	MODIFIER	VPS13A	476319	transcript	XM_022420937.1	protein_coding	59	c.8229-64_8229-62delAGA		-1	-1	-1	-1	-1	-1	0
1	81215313	ATCT	A	PASS	intron_variant	MODIFIER	VPS13A	476319	transcript	XR_002628245.1	pseudogene	67	n.9222-64_9222-62delAGA		-1	-1	-1	-1	-1	-1	0
1	81215313	ATCT	A	PASS	intron_variant	MODIFIER	VPS13A	476319	transcript	XM_014117471.1	protein_coding	67	c.9207-64_9207-62delAGA		-1	-1	-1	-1	-1	-1	0
1	81215313	ATCT	A	PASS	intron_variant	MODIFIER	VPS13A	476319	transcript	XM_014117473.2	protein_coding	67	c.9207-64_9207-62delAGA		-1	-1	-1	-1	-1	-1	0
1	81283702	T	C	PASS	intron_variant	MODIFIER	VPS13A	476319	transcript	XM_014117463.1	protein_coding	39	c.4996-3700A>G		-1	-1	-1	-1	-1	-1	0
1	81283702	T	C	PASS	intron_variant	MODIFIER	VPS13A	476319	transcript	XM_022420937.1	protein_coding	31	c.4018-3700A>G		-1	-1	-1	-1	-1	-1	0
1	81283702	T	C	PASS	intron_variant	MODIFIER	VPS13A	476319	transcript	XR_002628245.1	pseudogene	39	n.5011-3700A>G		-1	-1	-1	-1	-1	-1	0
1	81283702	T	C	PASS	intron_variant	MODIFIER	VPS13A	476319	transcript	XM_014117471.1	protein_coding	39	c.4996-3700A>G		-1	-1	-1	-1	-1	-1	0
1	81283702	T	C	PASS	intron_variant	MODIFIER	VPS13A	476319	transcript	XM_014117473.2	protein_coding	39	c.4996-3700A>G		-1	-1	-1	-1	-1	-1	0
1	81283702	T	C	PASS	intron_variant	MODIFIER	VPS13A	476319	transcript	XR_002628254.1	pseudogene	39	n.5011-3700A>G		-1	-1	-1	-1	-1	-1	0
1	81284669	T	G	PASS	intron_variant	MODIFIER	VPS13A	476319	transcript	XM_014117463.1	protein_coding	39	c.4995+3728A>C		-1	-1	-1	-1	-1	-1	0
1	81284669	T	G	PASS	intron_variant	MODIFIER	VPS13A	476319	transcript	XM_022420937.1	protein_coding	31	c.4017+3728A>C		-1	-1	-1	-1	-1	-1	0
1	81284669	T	G	PASS	intron_variant	MODIFIER	VPS13A	476319	transcript	XR_002628245.1	pseudogene	39	n.5010+3728A>C		-1	-1	-1	-1	-1	-1	0
1	81284669	T	G	PASS	intron_variant	MODIFIER	VPS13A	476319	transcript	XM_014117471.1	protein_coding	39	c.4995+3728A>C		-1	-1	-1	-1	-1	-1	0
1	81284669	T	G	PASS	intron_variant	MODIFIER	VPS13A	476319	transcript	XM_014117473.2	protein_coding	39	c.4995+3728A>C		-1	-1	-1	-1	-1	-1	0
1	81284669	T	G	PASS	intron_variant	MODIFIER	VPS13A	476319	transcript	XR_002628254.1	pseudogene	39	n.5010+3728A>C		-1	-1	-1	-1	-1	-1	0
1	81332427	G	A	PASS	downstream_gene_variant	MODIFIER	LOC100684680	100684680	transcript	100684680	pseudogene	-1	n.*4104G>A		-1	-1	-1	-1	-1	-1	4104
1	81332427	G	A	PASS	intron_variant	MODIFIER	VPS13A	476319	transcript	XM_014117463.1	protein_coding	24	c.2647+281C>T		-1	-1	-1	-1	-1	-1	0
1	81332427	G	A	PASS	intron_variant	MODIFIER	VPS13A	476319	transcript	XM_022420937.1	protein_coding	16	c.1669+281C>T		-1	-1	-1	-1	-1	-1	0
1	81332427	G	A	PASS	intron_variant	MODIFIER	VPS13A	476319	transcript	XR_002628245.1	pseudogene	24	n.2662+281C>T		-1	-1	-1	-1	-1	-1	0
1	81332427	G	A	PASS	intron_variant	MODIFIER	VPS13A	476319	transcript	XM_014117471.1	protein_coding	24	c.2647+281C>T		-1	-1	-1	-1	-1	-1	0
1	81332427	G	A	PASS	intron_variant	MODIFIER	VPS13A	476319	transcript	XM_014117473.2	protein_coding	24	c.2647+281C>T		-1	-1	-1	-1	-1	-1	0
1	81332427	G	A	PASS	intron_variant	MODIFIER	VPS13A	476319	transcript	XR_002628254.1	pseudogene	24	n.2662+281C>T		-1	-1	-1	-1	-1	-1	0
1	81434313	ATCG	A	PASS	intergenic_region	MODIFIER	VPS13A-FOXB2	476319-608385	intergenic_region	476319-608385		-1	n.81434314_81434316delTCG		-1	-1	-1	-1	-1	-1	0
1	81438596	C	T	PASS	intergenic_region	MODIFIER	VPS13A-FOXB2	476319-608385	intergenic_region	476319-608385		-1	n.81438596C>T		-1	-1	-1	-1	-1	-1	0
1	81474117	AATGCT	A	PASS	intergenic_region	MODIFIER	VPS13A-FOXB2	476319-608385	intergenic_region	476319-608385		-1	n.81474118_81474122delATGCT		-1	-1	-1	-1	-1	-1	0
1	81497862	T	A	PASS	intergenic_region	MODIFIER	VPS13A-FOXB2	476319-608385	intergenic_region	476319-608385		-1	n.81497862T>A		-1	-1	-1	-1	-1	-1	0
1	81505388	A	G	PASS	intergenic_region	MODIFIER	VPS13A-FOXB2	476319-608385	intergenic_region	476319-608385		-1	n.81505388A>G		-1	-1	-1	-1	-1	-1	0
1	81525113	T	C	PASS	intergenic_region	MODIFIER	VPS13A-FOXB2	476319-608385	intergenic_region	476319-608385		-1	n.81525113T>C		-1	-1	-1	-1	-1	-1	0
1	81525651	G	GAGAGAC	PASS	intergenic_region	MODIFIER	VPS13A-FOXB2	476319-608385	intergenic_region	476319-608385		-1	n.81525651_81525652insAGAGAC		-1	-1	-1	-1	-1	-1	0
1	81928805	TC	T	PASS	intergenic_region	MODIFIER	LOC106559409-GCNT1	106559409-484158	intergenic_region	106559409-484158		-1	n.81928806delC		-1	-1	-1	-1	-1	-1	0
1	82770941	C	A	PASS	intron_variant	MODIFIER	LOC102151731	102151731	transcript	XR_002628316.1	pseudogene	4	n.519+19961G>T		-1	-1	-1	-1	-1	-1	0
1	82770941	C	A	PASS	intron_variant	MODIFIER	LOC102151731	102151731	transcript	XR_002628317.1	pseudogene	4	n.519+19961G>T		-1	-1	-1	-1	-1	-1	0
1	82770952	T	C	PASS	intron_variant	MODIFIER	LOC102151731	102151731	transcript	XR_002628316.1	pseudogene	4	n.519+19950A>G		-1	-1	-1	-1	-1	-1	0
1	82770952	T	C	PASS	intron_variant	MODIFIER	LOC102151731	102151731	transcript	XR_002628317.1	pseudogene	4	n.519+19950A>G		-1	-1	-1	-1	-1	-1	0
1	82861189	TC	T	PASS	intron_variant	MODIFIER	LOC102151731	102151731	transcript	XR_002628316.1	pseudogene	1	n.240-42838delG		-1	-1	-1	-1	-1	-1	0
1	82861189	TC	T	PASS	intron_variant	MODIFIER	LOC102151731	102151731	transcript	XR_002628317.1	pseudogene	1	n.240-42838delG		-1	-1	-1	-1	-1	-1	0
1	82865095	C	T	PASS	intron_variant	MODIFIER	LOC102151731	102151731	transcript	XR_002628316.1	pseudogene	1	n.240-46743G>A		-1	-1	-1	-1	-1	-1	0
1	82865095	C	T	PASS	intron_variant	MODIFIER	LOC102151731	102151731	transcript	XR_002628317.1	pseudogene	1	n.240-46743G>A		-1	-1	-1	-1	-1	-1	0
1	82869673	T	C	PASS	intron_variant	MODIFIER	LOC102151731	102151731	transcript	XR_002628316.1	pseudogene	1	n.240-51321A>G		-1	-1	-1	-1	-1	-1	0
1	82869673	T	C	PASS	intron_variant	MODIFIER	LOC102151731	102151731	transcript	XR_002628317.1	pseudogene	1	n.240-51321A>G		-1	-1	-1	-1	-1	-1	0
1	82869733	C	T	PASS	intron_variant	MODIFIER	LOC102151731	102151731	transcript	XR_002628316.1	pseudogene	1	n.240-51381G>A		-1	-1	-1	-1	-1	-1	0
1	82869733	C	T	PASS	intron_variant	MODIFIER	LOC102151731	102151731	transcript	XR_002628317.1	pseudogene	1	n.240-51381G>A		-1	-1	-1	-1	-1	-1	0
1	82887145	G	C	PASS	intron_variant	MODIFIER	LOC102151731	102151731	transcript	XR_002628316.1	pseudogene	1	n.239+62039C>G		-1	-1	-1	-1	-1	-1	0
1	82887145	G	C	PASS	intron_variant	MODIFIER	LOC102151731	102151731	transcript	XR_002628317.1	pseudogene	1	n.239+62039C>G		-1	-1	-1	-1	-1	-1	0
1	83012969	C	T	PASS	intergenic_region	MODIFIER	LOC102151731-OSTF1	102151731-484161	intergenic_region	102151731-484161		-1	n.83012969C>T		-1	-1	-1	-1	-1	-1	0
1	83244622	C	T	PASS	missense_variant	MODERATE	C1H9orf40	608611	transcript	XM_845687.5	protein_coding	1	c.100C>T	p.Pro34Ser	297	1891	100	597	34	198	0
1	83244622	C	T	PASS	upstream_gene_variant	MODIFIER	LOC111096679	111096679	transcript	XR_002628372.1	pseudogene	-1	n.-991G>A		-1	-1	-1	-1	-1	-1	991
1	83272267	C	A	PASS	intron_variant	MODIFIER	TRPM6	484163	transcript	XM_022421107.1	protein_coding	2	c.-158+16602C>A		-1	-1	-1	-1	-1	-1	0
1	83273166	A	G	PASS	intron_variant	MODIFIER	TRPM6	484163	transcript	XM_022421107.1	protein_coding	2	c.-157-17000A>G		-1	-1	-1	-1	-1	-1	0
1	83274862	G	A	PASS	intron_variant	MODIFIER	TRPM6	484163	transcript	XM_022421107.1	protein_coding	2	c.-157-15304G>A		-1	-1	-1	-1	-1	-1	0
1	83282093	A	G	PASS	intron_variant	MODIFIER	TRPM6	484163	transcript	XM_022421107.1	protein_coding	2	c.-157-8073A>G		-1	-1	-1	-1	-1	-1	0
1	83287061	G	A	PASS	intron_variant	MODIFIER	TRPM6	484163	transcript	XM_022421107.1	protein_coding	2	c.-157-3105G>A		-1	-1	-1	-1	-1	-1	0
1	83293961	G	A	PASS	intron_variant	MODIFIER	TRPM6	484163	transcript	XM_022421107.1	protein_coding	3	c.9+3630G>A		-1	-1	-1	-1	-1	-1	0
1	83296305	A	G	PASS	intron_variant	MODIFIER	TRPM6	484163	transcript	XM_022421107.1	protein_coding	3	c.9+5974A>G		-1	-1	-1	-1	-1	-1	0
1	83442954	A	C	PASS	intergenic_region	MODIFIER	TRPM6-RORB	484163-484164	intergenic_region	484163-484164		-1	n.83442954A>C		-1	-1	-1	-1	-1	-1	0
1	83464933	CTT	C	PASS	intergenic_region	MODIFIER	TRPM6-RORB	484163-484164	intergenic_region	484163-484164		-1	n.83464934_83464935delTT		-1	-1	-1	-1	-1	-1	0
1	83469761	C	T	PASS	downstream_gene_variant	MODIFIER	RORB	484164	transcript	XM_014117555.2	protein_coding	-1	c.*7055G>A		-1	-1	-1	-1	-1	-1	808
1	83469761	C	T	PASS	intergenic_region	MODIFIER	TRPM6-RORB	484163-484164	intergenic_region	484163-484164		-1	n.83469761C>T		-1	-1	-1	-1	-1	-1	0
1	83477489	G	A	PASS	intron_variant	MODIFIER	RORB	484164	transcript	XM_014117555.2	protein_coding	9	c.1225-518C>T		-1	-1	-1	-1	-1	-1	0
1	83549472	T	C	PASS	intron_variant	MODIFIER	RORB	484164	transcript	XM_014117555.2	protein_coding	1	c.8-19802A>G		-1	-1	-1	-1	-1	-1	0
1	83567540	A	T	PASS	intron_variant	MODIFIER	RORB	484164	transcript	XM_014117555.2	protein_coding	1	c.8-37870T>A		-1	-1	-1	-1	-1	-1	0
1	83585070	G	T	PASS	intron_variant	MODIFIER	RORB	484164	transcript	XM_014117555.2	protein_coding	1	c.8-55400C>A		-1	-1	-1	-1	-1	-1	0
1	83612718	A	C	PASS	intron_variant	MODIFIER	RORB	484164	transcript	XM_014117555.2	protein_coding	1	c.7+52735T>G		-1	-1	-1	-1	-1	-1	0
1	83614291	A	G	PASS	intron_variant	MODIFIER	RORB	484164	transcript	XM_014117555.2	protein_coding	1	c.7+51162T>C		-1	-1	-1	-1	-1	-1	0
1	83614954	G	GA	PASS	intron_variant	MODIFIER	RORB	484164	transcript	XM_014117555.2	protein_coding	1	c.7+50498_7+50499insT		-1	-1	-1	-1	-1	-1	0
1	83620577	AAT	A	PASS	intron_variant	MODIFIER	RORB	484164	transcript	XM_014117555.2	protein_coding	1	c.7+44874_7+44875delAT		-1	-1	-1	-1	-1	-1	0
1	83714007	AT	A	PASS	intergenic_region	MODIFIER	RORB-LOC100685845	484164-100685845	intergenic_region	484164-100685845		-1	n.83714008delT		-1	-1	-1	-1	-1	-1	0
1	83940002	T	A	PASS	intergenic_region	MODIFIER	LOC111090738-LOC100685934	111090738-100685934	intergenic_region	111090738-100685934		-1	n.83940002T>A		-1	-1	-1	-1	-1	-1	0
1	84282750	A	T	PASS	upstream_gene_variant	MODIFIER	LOC484167	484167	transcript	484167	pseudogene	-1	n.-4631A>T		-1	-1	-1	-1	-1	-1	4631
1	84282750	A	T	PASS	intergenic_region	MODIFIER	LOC100686852-LOC484167	100686852-484167	intergenic_region	100686852-484167		-1	n.84282750A>T		-1	-1	-1	-1	-1	-1	0
1	84296645	G	A	PASS	intergenic_region	MODIFIER	LOC484167-LOC102152841	484167-102152841	intergenic_region	484167-102152841		-1	n.84296645G>A		-1	-1	-1	-1	-1	-1	0
1	84847147	C	T	PASS	intergenic_region	MODIFIER	LOC106559319-LOC111096698	106559319-111096698	intergenic_region	106559319-111096698		-1	n.84847147C>T		-1	-1	-1	-1	-1	-1	0
1	84987135	T	A	PASS	intron_variant	MODIFIER	ALDH1A1	476323	transcript	NM_001286977.1	protein_coding	11	c.1358+208T>A		-1	-1	-1	-1	-1	-1	0
1	85039966	G	T	PASS	downstream_gene_variant	MODIFIER	TMC1	484168	transcript	XM_022427398.1	protein_coding	-1	c.*2608C>A		-1	-1	-1	-1	-1	-1	1073
1	85039966	G	T	PASS	intergenic_region	MODIFIER	LOC111090744-TMC1	111090744-484168	intergenic_region	111090744-484168		-1	n.85039966G>T		-1	-1	-1	-1	-1	-1	0
1	85065744	G	T	PASS	intron_variant	MODIFIER	TMC1	484168	transcript	XM_022427398.1	protein_coding	14	c.1705-4964C>A		-1	-1	-1	-1	-1	-1	0
1	85115853	C	A	PASS	intron_variant	MODIFIER	TMC1	484168	transcript	XM_022427398.1	protein_coding	4	c.372-1174G>T		-1	-1	-1	-1	-1	-1	0
1	85200036	T	C	PASS	intergenic_region	MODIFIER	TMC1-LOC102153097	484168-102153097	intergenic_region	484168-102153097		-1	n.85200036T>C		-1	-1	-1	-1	-1	-1	0
1	85265776	G	A	PASS	intergenic_region	MODIFIER	TMC1-LOC102153097	484168-102153097	intergenic_region	484168-102153097		-1	n.85265776G>A		-1	-1	-1	-1	-1	-1	0
1	85283576	A	AAAAAAG	PASS	intergenic_region	MODIFIER	TMC1-LOC102153097	484168-102153097	intergenic_region	484168-102153097		-1	n.85283576_85283577insAAAAAG		-1	-1	-1	-1	-1	-1	0
1	85497558	A	G	PASS	intergenic_region	MODIFIER	ZFAND5-GDA	476324-484169	intergenic_region	476324-484169		-1	n.85497558A>G		-1	-1	-1	-1	-1	-1	0
1	85583583	C	T	PASS	intron_variant	MODIFIER	GDA	484169	transcript	XM_541285.6	protein_coding	1	c.123+2352G>A		-1	-1	-1	-1	-1	-1	0
1	85709891	C	G	PASS	intergenic_region	MODIFIER	C1H9orf57-C1H9orf85	102153343-608739	intergenic_region	102153343-608739		-1	n.85709891C>G		-1	-1	-1	-1	-1	-1	0
1	85806149	G	A	PASS	upstream_gene_variant	MODIFIER	ABHD17B	484170	transcript	XM_541286.6	protein_coding	-1	c.-45595G>A		-1	-1	-1	-1	-1	-1	724
1	85806149	G	A	PASS	intron_variant	MODIFIER	C1H9orf85	608739	transcript	XM_845851.5	protein_coding	1	c.102+153C>T		-1	-1	-1	-1	-1	-1	0
1	85820470	G	A	PASS	intron_variant	MODIFIER	ABHD17B	484170	transcript	XM_541286.6	protein_coding	1	c.-4+12945G>A		-1	-1	-1	-1	-1	-1	0
1	85940784	T	C	PASS	upstream_gene_variant	MODIFIER	TMEM2	484171	transcript	XM_005615860.3	protein_coding	-1	c.-20521T>C		-1	-1	-1	-1	-1	-1	4824
1	85940784	T	C	PASS	upstream_gene_variant	MODIFIER	TMEM2	484171	transcript	XM_541287.6	protein_coding	-1	c.-20521T>C		-1	-1	-1	-1	-1	-1	3471
1	85940784	T	C	PASS	intergenic_region	MODIFIER	LOC106559439-TMEM2	106559439-484171	intergenic_region	106559439-484171		-1	n.85940784T>C		-1	-1	-1	-1	-1	-1	0
1	86156445	A	G	PASS	intergenic_region	MODIFIER	TMEM2-TRPM3	484171-476326	intergenic_region	484171-476326		-1	n.86156445A>G		-1	-1	-1	-1	-1	-1	0
1	86237570	G	A	PASS	intergenic_region	MODIFIER	TMEM2-TRPM3	484171-476326	intergenic_region	484171-476326		-1	n.86237570G>A		-1	-1	-1	-1	-1	-1	0
1	86944105	G	A	PASS	intron_variant	MODIFIER	TRPM3	476326	transcript	XM_005615862.3	protein_coding	19	c.2602-1783G>A		-1	-1	-1	-1	-1	-1	0
1	86944105	G	A	PASS	intron_variant	MODIFIER	TRPM3	476326	transcript	XM_005615864.3	protein_coding	18	c.2566-1783G>A		-1	-1	-1	-1	-1	-1	0
1	86944105	G	A	PASS	intron_variant	MODIFIER	TRPM3	476326	transcript	XM_005615866.3	protein_coding	18	c.2527-1783G>A		-1	-1	-1	-1	-1	-1	0
1	86944105	G	A	PASS	intron_variant	MODIFIER	TRPM3	476326	transcript	XM_005615868.3	protein_coding	17	c.2491-1783G>A		-1	-1	-1	-1	-1	-1	0
1	86944105	G	A	PASS	intron_variant	MODIFIER	TRPM3	476326	transcript	XM_005615863.3	protein_coding	19	c.2602-1783G>A		-1	-1	-1	-1	-1	-1	0
1	86944105	G	A	PASS	intron_variant	MODIFIER	TRPM3	476326	transcript	XM_005615865.3	protein_coding	18	c.2566-1783G>A		-1	-1	-1	-1	-1	-1	0
1	86944105	G	A	PASS	intron_variant	MODIFIER	TRPM3	476326	transcript	XM_003432612.4	protein_coding	17	c.2491-1783G>A		-1	-1	-1	-1	-1	-1	0
1	86944105	G	A	PASS	intron_variant	MODIFIER	TRPM3	476326	transcript	XM_005615867.3	protein_coding	18	c.2527-1783G>A		-1	-1	-1	-1	-1	-1	0
1	86944105	G	A	PASS	intron_variant	MODIFIER	TRPM3	476326	transcript	XM_022421229.1	protein_coding	18	c.2527-1783G>A		-1	-1	-1	-1	-1	-1	0
1	86944105	G	A	PASS	intron_variant	MODIFIER	TRPM3	476326	transcript	XM_005615872.3	protein_coding	19	c.2143-1783G>A		-1	-1	-1	-1	-1	-1	0
1	87051913	C	T	PASS	upstream_gene_variant	MODIFIER	LOC111096730	111096730	transcript	XR_002628516.1	pseudogene	-1	n.-4272C>T		-1	-1	-1	-1	-1	-1	4272
1	87051913	C	T	PASS	intron_variant	MODIFIER	LOC111096732	111096732	transcript	XR_002628525.1	pseudogene	1	n.742-3848G>A		-1	-1	-1	-1	-1	-1	0
1	87076689	C	T	PASS	intergenic_region	MODIFIER	LOC111096732-KLF9	111096732-484172	intergenic_region	111096732-484172		-1	n.87076689C>T		-1	-1	-1	-1	-1	-1	0
1	87385251	C	T	PASS	intron_variant	MODIFIER	MAMDC2	608871	transcript	XM_846007.4	protein_coding	3	c.421-378G>A		-1	-1	-1	-1	-1	-1	0
1	87385251	C	T	PASS	intron_variant	MODIFIER	MAMDC2	608871	transcript	XM_022421287.1	protein_coding	3	c.421-378G>A		-1	-1	-1	-1	-1	-1	0
1	87385251	C	T	PASS	intron_variant	MODIFIER	MAMDC2	608871	transcript	XM_005615877.3	protein_coding	3	c.421-378G>A		-1	-1	-1	-1	-1	-1	0
1	87395784	A	G	PASS	intron_variant	MODIFIER	MAMDC2	608871	transcript	XM_846007.4	protein_coding	2	c.149-9122T>C		-1	-1	-1	-1	-1	-1	0
1	87395784	A	G	PASS	intron_variant	MODIFIER	MAMDC2	608871	transcript	XM_022421287.1	protein_coding	2	c.149-9122T>C		-1	-1	-1	-1	-1	-1	0
1	87395784	A	G	PASS	intron_variant	MODIFIER	MAMDC2	608871	transcript	XM_005615877.3	protein_coding	2	c.149-9122T>C		-1	-1	-1	-1	-1	-1	0
1	87405085	T	C	PASS	intron_variant	MODIFIER	MAMDC2	608871	transcript	XM_846007.4	protein_coding	2	c.149-18423A>G		-1	-1	-1	-1	-1	-1	0
1	87405085	T	C	PASS	intron_variant	MODIFIER	MAMDC2	608871	transcript	XM_022421287.1	protein_coding	2	c.149-18423A>G		-1	-1	-1	-1	-1	-1	0
1	87405085	T	C	PASS	intron_variant	MODIFIER	MAMDC2	608871	transcript	XM_005615877.3	protein_coding	2	c.149-18423A>G		-1	-1	-1	-1	-1	-1	0
1	87409239	G	A	PASS	intron_variant	MODIFIER	MAMDC2	608871	transcript	XM_846007.4	protein_coding	2	c.149-22577C>T		-1	-1	-1	-1	-1	-1	0
1	87409239	G	A	PASS	intron_variant	MODIFIER	MAMDC2	608871	transcript	XM_022421287.1	protein_coding	2	c.149-22577C>T		-1	-1	-1	-1	-1	-1	0
1	87409239	G	A	PASS	intron_variant	MODIFIER	MAMDC2	608871	transcript	XM_005615877.3	protein_coding	2	c.149-22577C>T		-1	-1	-1	-1	-1	-1	0
1	87434317	G	T	PASS	intron_variant	MODIFIER	MAMDC2	608871	transcript	XM_846007.4	protein_coding	2	c.148+16256C>A		-1	-1	-1	-1	-1	-1	0
1	87434317	G	T	PASS	intron_variant	MODIFIER	MAMDC2	608871	transcript	XM_022421287.1	protein_coding	2	c.148+16256C>A		-1	-1	-1	-1	-1	-1	0
1	87434317	G	T	PASS	intron_variant	MODIFIER	MAMDC2	608871	transcript	XM_005615877.3	protein_coding	2	c.148+16256C>A		-1	-1	-1	-1	-1	-1	0
1	87689219	A	G	PASS	missense_variant	MODERATE	PTAR1	484173	transcript	XM_022421302.1	protein_coding	7	c.95A>G	p.Asn32Ser	1061	11002	95	1353	32	450	0
1	87689219	A	G	PASS	missense_variant	MODERATE	PTAR1	484173	transcript	XM_022421320.1	protein_coding	7	c.95A>G	p.Asn32Ser	905	10846	95	1353	32	450	0
1	87689219	A	G	PASS	missense_variant	MODERATE	PTAR1	484173	transcript	XM_022421328.1	protein_coding	4	c.95A>G	p.Asn32Ser	508	10449	95	1353	32	450	0
1	87689219	A	G	PASS	missense_variant	MODERATE	PTAR1	484173	transcript	XM_022421307.1	protein_coding	5	c.95A>G	p.Asn32Ser	1181	11122	95	1353	32	450	0
1	87689219	A	G	PASS	missense_variant	MODERATE	PTAR1	484173	transcript	XM_022421312.1	protein_coding	4	c.95A>G	p.Asn32Ser	1125	11066	95	1353	32	450	0
1	87689219	A	G	PASS	missense_variant	MODERATE	PTAR1	484173	transcript	XM_022421323.1	protein_coding	4	c.95A>G	p.Asn32Ser	668	10609	95	1353	32	450	0
1	87689219	A	G	PASS	intron_variant	MODIFIER	C1H9orf135	608891	transcript	XM_022421374.1	protein_coding	2	c.-137+12952T>C		-1	-1	-1	-1	-1	-1	0
1	87689219	A	G	PASS	intron_variant	MODIFIER	C1H9orf135	608891	transcript	XM_014117649.2	protein_coding	2	c.-137+12952T>C		-1	-1	-1	-1	-1	-1	0
1	88022058	A	AT	PASS	intron_variant	MODIFIER	FAM189A2	609015	transcript	XM_005615882.2	protein_coding	3	c.253-1666_253-1665insA		-1	-1	-1	-1	-1	-1	0
1	88022058	A	AT	PASS	intron_variant	MODIFIER	FAM189A2	609015	transcript	XM_022421428.1	protein_coding	2	c.112-1666_112-1665insA		-1	-1	-1	-1	-1	-1	0
1	88660179	T	C	PASS	intergenic_region	MODIFIER	PIP5K1B-LOC106559468	476331-106559468	intergenic_region	476331-106559468		-1	n.88660179T>C		-1	-1	-1	-1	-1	-1	0
1	88685746	G	A	PASS	intergenic_region	MODIFIER	LOC106559468-LOC111096783	106559468-111096783	intergenic_region	106559468-111096783		-1	n.88685746G>A		-1	-1	-1	-1	-1	-1	0
1	89185898	G	A	PASS	intron_variant	MODIFIER	DOCK8	476333	transcript	XM_005615889.3	protein_coding	1	c.-151-16337G>A		-1	-1	-1	-1	-1	-1	0
1	89193132	C	T	PASS	intron_variant	MODIFIER	DOCK8	476333	transcript	XM_005615889.3	protein_coding	1	c.-151-9103C>T		-1	-1	-1	-1	-1	-1	0
1	89231875	G	A	PASS	intron_variant	MODIFIER	DOCK8	476333	transcript	XM_005615889.3	protein_coding	4	c.201-235G>A		-1	-1	-1	-1	-1	-1	0
1	89231875	G	A	PASS	intron_variant	MODIFIER	DOCK8	476333	transcript	XM_533535.6	protein_coding	3	c.201-235G>A		-1	-1	-1	-1	-1	-1	0
1	89243851	CTTT	C	PASS	upstream_gene_variant	MODIFIER	DOCK8	476333	transcript	XM_022421527.1	protein_coding	-1	c.-9828_-9826delTTT		-1	-1	-1	-1	-1	-1	1496
1	89243851	CTTT	C	PASS	intron_variant	MODIFIER	DOCK8	476333	transcript	XM_005615889.3	protein_coding	7	c.623+756_623+758delTTT		-1	-1	-1	-1	-1	-1	0
1	89243851	CTTT	C	PASS	intron_variant	MODIFIER	DOCK8	476333	transcript	XM_533535.6	protein_coding	6	c.623+756_623+758delTTT		-1	-1	-1	-1	-1	-1	0
1	89243855	CTTTCTTTCTTTCTTTCTTTCTTTCTTTCTTTCTTTCTTTCT	C	PASS	upstream_gene_variant	MODIFIER	DOCK8	476333	transcript	XM_022421527.1	protein_coding	-1	c.-9824_-9784delTTTCTTTCTTTCTTTCTTTCTTTCTTTCTTTCTTTCTTTCT		-1	-1	-1	-1	-1	-1	1492
1	89243855	CTTTCTTTCTTTCTTTCTTTCTTTCTTTCTTTCTTTCTTTCT	C	PASS	intron_variant	MODIFIER	DOCK8	476333	transcript	XM_005615889.3	protein_coding	7	c.623+760_623+800delTTTCTTTCTTTCTTTCTTTCTTTCTTTCTTTCTTTCTTTCT		-1	-1	-1	-1	-1	-1	0
1	89243855	CTTTCTTTCTTTCTTTCTTTCTTTCTTTCTTTCTTTCTTTCT	C	PASS	intron_variant	MODIFIER	DOCK8	476333	transcript	XM_533535.6	protein_coding	6	c.623+760_623+800delTTTCTTTCTTTCTTTCTTTCTTTCTTTCTTTCTTTCTTTCT		-1	-1	-1	-1	-1	-1	0
1	92581695	C	CT	PASS	intron_variant	MODIFIER	GLIS3	484179	transcript	XM_005615924.3	protein_coding	2	c.389-1664_389-1663insA		-1	-1	-1	-1	-1	-1	0
1	92581695	C	CT	PASS	intron_variant	MODIFIER	GLIS3	484179	transcript	XM_005615926.3	protein_coding	1	c.-77-1664_-77-1663insA		-1	-1	-1	-1	-1	-1	0
1	92581695	C	CT	PASS	intron_variant	MODIFIER	GLIS3	484179	transcript	XM_022421758.1	protein_coding	1	c.170-1664_170-1663insA		-1	-1	-1	-1	-1	-1	0
1	92581695	C	CT	PASS	intron_variant	MODIFIER	GLIS3	484179	transcript	XM_005615925.3	protein_coding	1	c.-77-1664_-77-1663insA		-1	-1	-1	-1	-1	-1	0
1	92581695	C	CT	PASS	intron_variant	MODIFIER	GLIS3	484179	transcript	XM_005615927.3	protein_coding	1	c.-77-1664_-77-1663insA		-1	-1	-1	-1	-1	-1	0
1	92581695	C	CT	PASS	intron_variant	MODIFIER	GLIS3	484179	transcript	XM_541295.6	protein_coding	2	c.389-1664_389-1663insA		-1	-1	-1	-1	-1	-1	0
1	92581695	C	CT	PASS	intron_variant	MODIFIER	GLIS3	484179	transcript	XM_022421750.1	protein_coding	4	c.389-1664_389-1663insA		-1	-1	-1	-1	-1	-1	0
1	92581695	C	CT	PASS	intron_variant	MODIFIER	GLIS3	484179	transcript	XM_022421734.1	protein_coding	5	c.389-1664_389-1663insA		-1	-1	-1	-1	-1	-1	0
1	92581695	C	CT	PASS	intron_variant	MODIFIER	GLIS3	484179	transcript	XM_022421740.1	protein_coding	6	c.389-1664_389-1663insA		-1	-1	-1	-1	-1	-1	0
1	92581695	C	CT	PASS	intron_variant	MODIFIER	GLIS3	484179	transcript	XM_022421765.1	protein_coding	4	c.-77-1664_-77-1663insA		-1	-1	-1	-1	-1	-1	0
1	92581695	C	CT	PASS	intron_variant	MODIFIER	GLIS3	484179	transcript	XM_022421767.1	protein_coding	5	c.-77-1664_-77-1663insA		-1	-1	-1	-1	-1	-1	0
1	92581695	C	CT	PASS	intron_variant	MODIFIER	GLIS3	484179	transcript	XM_022421731.1	protein_coding	5	c.389-1664_389-1663insA		-1	-1	-1	-1	-1	-1	0
1	92581695	C	CT	PASS	intron_variant	MODIFIER	GLIS3	484179	transcript	XM_022421732.1	protein_coding	6	c.389-1664_389-1663insA		-1	-1	-1	-1	-1	-1	0
1	92581695	C	CT	PASS	intron_variant	MODIFIER	GLIS3	484179	transcript	XM_022421733.1	protein_coding	6	c.389-1664_389-1663insA		-1	-1	-1	-1	-1	-1	0
1	92581695	C	CT	PASS	intron_variant	MODIFIER	GLIS3	484179	transcript	XM_022421735.1	protein_coding	6	c.389-1664_389-1663insA		-1	-1	-1	-1	-1	-1	0
1	92581695	C	CT	PASS	intron_variant	MODIFIER	GLIS3	484179	transcript	XM_022421739.1	protein_coding	7	c.389-1664_389-1663insA		-1	-1	-1	-1	-1	-1	0
1	92581695	C	CT	PASS	intron_variant	MODIFIER	GLIS3	484179	transcript	XM_022421745.1	protein_coding	4	c.389-1664_389-1663insA		-1	-1	-1	-1	-1	-1	0
1	92581695	C	CT	PASS	intron_variant	MODIFIER	GLIS3	484179	transcript	XM_022421755.1	protein_coding	5	c.389-1664_389-1663insA		-1	-1	-1	-1	-1	-1	0
1	92606939	A	T	PASS	intron_variant	MODIFIER	GLIS3	484179	transcript	XM_005615924.3	protein_coding	2	c.389-26907T>A		-1	-1	-1	-1	-1	-1	0
1	92606939	A	T	PASS	intron_variant	MODIFIER	GLIS3	484179	transcript	XM_022421758.1	protein_coding	1	c.170-26907T>A		-1	-1	-1	-1	-1	-1	0
1	92606939	A	T	PASS	intron_variant	MODIFIER	GLIS3	484179	transcript	XM_005615925.3	protein_coding	1	c.-77-26907T>A		-1	-1	-1	-1	-1	-1	0
1	92606939	A	T	PASS	intron_variant	MODIFIER	GLIS3	484179	transcript	XM_005615927.3	protein_coding	1	c.-77-26907T>A		-1	-1	-1	-1	-1	-1	0
1	92606939	A	T	PASS	intron_variant	MODIFIER	GLIS3	484179	transcript	XM_541295.6	protein_coding	2	c.389-26907T>A		-1	-1	-1	-1	-1	-1	0
1	92606939	A	T	PASS	intron_variant	MODIFIER	GLIS3	484179	transcript	XM_022421750.1	protein_coding	4	c.389-26907T>A		-1	-1	-1	-1	-1	-1	0
1	92606939	A	T	PASS	intron_variant	MODIFIER	GLIS3	484179	transcript	XM_022421734.1	protein_coding	5	c.389-26907T>A		-1	-1	-1	-1	-1	-1	0
1	92606939	A	T	PASS	intron_variant	MODIFIER	GLIS3	484179	transcript	XM_022421740.1	protein_coding	6	c.389-26907T>A		-1	-1	-1	-1	-1	-1	0
1	92606939	A	T	PASS	intron_variant	MODIFIER	GLIS3	484179	transcript	XM_022421765.1	protein_coding	4	c.-77-26907T>A		-1	-1	-1	-1	-1	-1	0
1	92606939	A	T	PASS	intron_variant	MODIFIER	GLIS3	484179	transcript	XM_022421767.1	protein_coding	5	c.-77-26907T>A		-1	-1	-1	-1	-1	-1	0
1	92606939	A	T	PASS	intron_variant	MODIFIER	GLIS3	484179	transcript	XM_022421731.1	protein_coding	5	c.389-26907T>A		-1	-1	-1	-1	-1	-1	0
1	92606939	A	T	PASS	intron_variant	MODIFIER	GLIS3	484179	transcript	XM_022421732.1	protein_coding	6	c.389-26907T>A		-1	-1	-1	-1	-1	-1	0
1	92606939	A	T	PASS	intron_variant	MODIFIER	GLIS3	484179	transcript	XM_022421733.1	protein_coding	6	c.389-26907T>A		-1	-1	-1	-1	-1	-1	0
1	92606939	A	T	PASS	intron_variant	MODIFIER	GLIS3	484179	transcript	XM_022421735.1	protein_coding	6	c.389-26907T>A		-1	-1	-1	-1	-1	-1	0
1	92606939	A	T	PASS	intron_variant	MODIFIER	GLIS3	484179	transcript	XM_022421739.1	protein_coding	7	c.389-26907T>A		-1	-1	-1	-1	-1	-1	0
1	92606939	A	T	PASS	intron_variant	MODIFIER	GLIS3	484179	transcript	XM_022421745.1	protein_coding	4	c.389-26907T>A		-1	-1	-1	-1	-1	-1	0
1	92606939	A	T	PASS	intron_variant	MODIFIER	GLIS3	484179	transcript	XM_022421755.1	protein_coding	5	c.389-26907T>A		-1	-1	-1	-1	-1	-1	0
1	92657504	G	A	PASS	intron_variant	MODIFIER	GLIS3	484179	transcript	XM_005615924.3	protein_coding	2	c.388+52717C>T		-1	-1	-1	-1	-1	-1	0
1	92657504	G	A	PASS	intron_variant	MODIFIER	GLIS3	484179	transcript	XM_022421758.1	protein_coding	1	c.169+3135C>T		-1	-1	-1	-1	-1	-1	0
1	92657504	G	A	PASS	intron_variant	MODIFIER	GLIS3	484179	transcript	XM_005615925.3	protein_coding	1	c.-78+10107C>T		-1	-1	-1	-1	-1	-1	0
1	92657504	G	A	PASS	intron_variant	MODIFIER	GLIS3	484179	transcript	XM_005615927.3	protein_coding	1	c.-78+66542C>T		-1	-1	-1	-1	-1	-1	0
1	92657504	G	A	PASS	intron_variant	MODIFIER	GLIS3	484179	transcript	XM_541295.6	protein_coding	2	c.388+52717C>T		-1	-1	-1	-1	-1	-1	0
1	92657504	G	A	PASS	intron_variant	MODIFIER	GLIS3	484179	transcript	XM_022421750.1	protein_coding	4	c.388+52717C>T		-1	-1	-1	-1	-1	-1	0
1	92657504	G	A	PASS	intron_variant	MODIFIER	GLIS3	484179	transcript	XM_022421734.1	protein_coding	5	c.388+52717C>T		-1	-1	-1	-1	-1	-1	0
1	92657504	G	A	PASS	intron_variant	MODIFIER	GLIS3	484179	transcript	XM_022421740.1	protein_coding	6	c.388+52717C>T		-1	-1	-1	-1	-1	-1	0
1	92657504	G	A	PASS	intron_variant	MODIFIER	GLIS3	484179	transcript	XM_022421765.1	protein_coding	4	c.-78+76903C>T		-1	-1	-1	-1	-1	-1	0
1	92657504	G	A	PASS	intron_variant	MODIFIER	GLIS3	484179	transcript	XM_022421767.1	protein_coding	5	c.-78+76903C>T		-1	-1	-1	-1	-1	-1	0
1	92657504	G	A	PASS	intron_variant	MODIFIER	GLIS3	484179	transcript	XM_022421731.1	protein_coding	5	c.388+52717C>T		-1	-1	-1	-1	-1	-1	0
1	92657504	G	A	PASS	intron_variant	MODIFIER	GLIS3	484179	transcript	XM_022421732.1	protein_coding	6	c.388+52717C>T		-1	-1	-1	-1	-1	-1	0
1	92657504	G	A	PASS	intron_variant	MODIFIER	GLIS3	484179	transcript	XM_022421733.1	protein_coding	6	c.388+52717C>T		-1	-1	-1	-1	-1	-1	0
1	92657504	G	A	PASS	intron_variant	MODIFIER	GLIS3	484179	transcript	XM_022421735.1	protein_coding	6	c.388+52717C>T		-1	-1	-1	-1	-1	-1	0
1	92657504	G	A	PASS	intron_variant	MODIFIER	GLIS3	484179	transcript	XM_022421739.1	protein_coding	7	c.388+52717C>T		-1	-1	-1	-1	-1	-1	0
1	92657504	G	A	PASS	intron_variant	MODIFIER	GLIS3	484179	transcript	XM_022421745.1	protein_coding	4	c.388+52717C>T		-1	-1	-1	-1	-1	-1	0
1	92657504	G	A	PASS	intron_variant	MODIFIER	GLIS3	484179	transcript	XM_022421755.1	protein_coding	5	c.388+52717C>T		-1	-1	-1	-1	-1	-1	0
1	92673516	G	T	PASS	upstream_gene_variant	MODIFIER	GLIS3	484179	transcript	XM_005615925.3	protein_coding	-1	c.-93561C>A		-1	-1	-1	-1	-1	-1	4881
1	92673516	G	T	PASS	intron_variant	MODIFIER	GLIS3	484179	transcript	XM_005615924.3	protein_coding	2	c.388+36705C>A		-1	-1	-1	-1	-1	-1	0
1	92673516	G	T	PASS	intron_variant	MODIFIER	GLIS3	484179	transcript	XM_005615927.3	protein_coding	1	c.-78+50530C>A		-1	-1	-1	-1	-1	-1	0
1	92673516	G	T	PASS	intron_variant	MODIFIER	GLIS3	484179	transcript	XM_541295.6	protein_coding	2	c.388+36705C>A		-1	-1	-1	-1	-1	-1	0
1	92673516	G	T	PASS	intron_variant	MODIFIER	GLIS3	484179	transcript	XM_022421750.1	protein_coding	4	c.388+36705C>A		-1	-1	-1	-1	-1	-1	0
1	92673516	G	T	PASS	intron_variant	MODIFIER	GLIS3	484179	transcript	XM_022421734.1	protein_coding	5	c.388+36705C>A		-1	-1	-1	-1	-1	-1	0
1	92673516	G	T	PASS	intron_variant	MODIFIER	GLIS3	484179	transcript	XM_022421740.1	protein_coding	6	c.388+36705C>A		-1	-1	-1	-1	-1	-1	0
1	92673516	G	T	PASS	intron_variant	MODIFIER	GLIS3	484179	transcript	XM_022421765.1	protein_coding	4	c.-78+60891C>A		-1	-1	-1	-1	-1	-1	0
1	92673516	G	T	PASS	intron_variant	MODIFIER	GLIS3	484179	transcript	XM_022421767.1	protein_coding	5	c.-78+60891C>A		-1	-1	-1	-1	-1	-1	0
1	92673516	G	T	PASS	intron_variant	MODIFIER	GLIS3	484179	transcript	XM_022421731.1	protein_coding	5	c.388+36705C>A		-1	-1	-1	-1	-1	-1	0
1	92673516	G	T	PASS	intron_variant	MODIFIER	GLIS3	484179	transcript	XM_022421732.1	protein_coding	6	c.388+36705C>A		-1	-1	-1	-1	-1	-1	0
1	92673516	G	T	PASS	intron_variant	MODIFIER	GLIS3	484179	transcript	XM_022421733.1	protein_coding	6	c.388+36705C>A		-1	-1	-1	-1	-1	-1	0
1	92673516	G	T	PASS	intron_variant	MODIFIER	GLIS3	484179	transcript	XM_022421735.1	protein_coding	6	c.388+36705C>A		-1	-1	-1	-1	-1	-1	0
1	92673516	G	T	PASS	intron_variant	MODIFIER	GLIS3	484179	transcript	XM_022421739.1	protein_coding	7	c.388+36705C>A		-1	-1	-1	-1	-1	-1	0
1	92673516	G	T	PASS	intron_variant	MODIFIER	GLIS3	484179	transcript	XM_022421745.1	protein_coding	4	c.388+36705C>A		-1	-1	-1	-1	-1	-1	0
1	92673516	G	T	PASS	intron_variant	MODIFIER	GLIS3	484179	transcript	XM_022421755.1	protein_coding	5	c.388+36705C>A		-1	-1	-1	-1	-1	-1	0
1	92687433	A	T	PASS	intron_variant	MODIFIER	GLIS3	484179	transcript	XM_005615924.3	protein_coding	2	c.388+22788T>A		-1	-1	-1	-1	-1	-1	0
1	92687433	A	T	PASS	intron_variant	MODIFIER	GLIS3	484179	transcript	XM_005615927.3	protein_coding	1	c.-78+36613T>A		-1	-1	-1	-1	-1	-1	0
1	92687433	A	T	PASS	intron_variant	MODIFIER	GLIS3	484179	transcript	XM_541295.6	protein_coding	2	c.388+22788T>A		-1	-1	-1	-1	-1	-1	0
1	92687433	A	T	PASS	intron_variant	MODIFIER	GLIS3	484179	transcript	XM_022421750.1	protein_coding	4	c.388+22788T>A		-1	-1	-1	-1	-1	-1	0
1	92687433	A	T	PASS	intron_variant	MODIFIER	GLIS3	484179	transcript	XM_022421734.1	protein_coding	5	c.388+22788T>A		-1	-1	-1	-1	-1	-1	0
1	92687433	A	T	PASS	intron_variant	MODIFIER	GLIS3	484179	transcript	XM_022421740.1	protein_coding	6	c.388+22788T>A		-1	-1	-1	-1	-1	-1	0
1	92687433	A	T	PASS	intron_variant	MODIFIER	GLIS3	484179	transcript	XM_022421765.1	protein_coding	4	c.-78+46974T>A		-1	-1	-1	-1	-1	-1	0
1	92687433	A	T	PASS	intron_variant	MODIFIER	GLIS3	484179	transcript	XM_022421767.1	protein_coding	5	c.-78+46974T>A		-1	-1	-1	-1	-1	-1	0
1	92687433	A	T	PASS	intron_variant	MODIFIER	GLIS3	484179	transcript	XM_022421731.1	protein_coding	5	c.388+22788T>A		-1	-1	-1	-1	-1	-1	0
1	92687433	A	T	PASS	intron_variant	MODIFIER	GLIS3	484179	transcript	XM_022421732.1	protein_coding	6	c.388+22788T>A		-1	-1	-1	-1	-1	-1	0
1	92687433	A	T	PASS	intron_variant	MODIFIER	GLIS3	484179	transcript	XM_022421733.1	protein_coding	6	c.388+22788T>A		-1	-1	-1	-1	-1	-1	0
1	92687433	A	T	PASS	intron_variant	MODIFIER	GLIS3	484179	transcript	XM_022421735.1	protein_coding	6	c.388+22788T>A		-1	-1	-1	-1	-1	-1	0
1	92687433	A	T	PASS	intron_variant	MODIFIER	GLIS3	484179	transcript	XM_022421739.1	protein_coding	7	c.388+22788T>A		-1	-1	-1	-1	-1	-1	0
1	92687433	A	T	PASS	intron_variant	MODIFIER	GLIS3	484179	transcript	XM_022421745.1	protein_coding	4	c.388+22788T>A		-1	-1	-1	-1	-1	-1	0
1	92687433	A	T	PASS	intron_variant	MODIFIER	GLIS3	484179	transcript	XM_022421755.1	protein_coding	5	c.388+22788T>A		-1	-1	-1	-1	-1	-1	0
1	92710311	C	T	PASS	missense_variant	MODERATE	GLIS3	484179	transcript	XM_005615924.3	protein_coding	2	c.298G>A	p.Val100Ile	459	6826	298	2805	100	934	0
1	92710311	C	T	PASS	missense_variant	MODERATE	GLIS3	484179	transcript	XM_541295.6	protein_coding	2	c.298G>A	p.Val100Ile	847	7214	298	2805	100	934	0
1	92710311	C	T	PASS	missense_variant	MODERATE	GLIS3	484179	transcript	XM_022421750.1	protein_coding	4	c.298G>A	p.Val100Ile	646	7013	298	2805	100	934	0
1	92710311	C	T	PASS	missense_variant	MODERATE	GLIS3	484179	transcript	XM_022421734.1	protein_coding	5	c.298G>A	p.Val100Ile	988	7355	298	2805	100	934	0
1	92710311	C	T	PASS	missense_variant	MODERATE	GLIS3	484179	transcript	XM_022421740.1	protein_coding	6	c.298G>A	p.Val100Ile	1091	7458	298	2805	100	934	0
1	92710311	C	T	PASS	missense_variant	MODERATE	GLIS3	484179	transcript	XM_022421731.1	protein_coding	5	c.298G>A	p.Val100Ile	1968	8335	298	2805	100	934	0
1	92710311	C	T	PASS	missense_variant	MODERATE	GLIS3	484179	transcript	XM_022421732.1	protein_coding	6	c.298G>A	p.Val100Ile	2027	8394	298	2805	100	934	0
1	92710311	C	T	PASS	missense_variant	MODERATE	GLIS3	484179	transcript	XM_022421733.1	protein_coding	6	c.298G>A	p.Val100Ile	2249	8616	298	2805	100	934	0
1	92710311	C	T	PASS	missense_variant	MODERATE	GLIS3	484179	transcript	XM_022421735.1	protein_coding	6	c.298G>A	p.Val100Ile	2071	8438	298	2805	100	934	0
1	92710311	C	T	PASS	missense_variant	MODERATE	GLIS3	484179	transcript	XM_022421739.1	protein_coding	7	c.298G>A	p.Val100Ile	2352	8719	298	2805	100	934	0
1	92710311	C	T	PASS	missense_variant	MODERATE	GLIS3	484179	transcript	XM_022421745.1	protein_coding	4	c.298G>A	p.Val100Ile	1875	8242	298	2805	100	934	0
1	92710311	C	T	PASS	missense_variant	MODERATE	GLIS3	484179	transcript	XM_022421755.1	protein_coding	5	c.298G>A	p.Val100Ile	1977	4344	298	2640	100	879	0
1	92710311	C	T	PASS	intron_variant	MODIFIER	GLIS3	484179	transcript	XM_005615927.3	protein_coding	1	c.-78+13735G>A		-1	-1	-1	-1	-1	-1	0
1	92710311	C	T	PASS	intron_variant	MODIFIER	GLIS3	484179	transcript	XM_022421765.1	protein_coding	4	c.-78+24096G>A		-1	-1	-1	-1	-1	-1	0
1	92710311	C	T	PASS	intron_variant	MODIFIER	GLIS3	484179	transcript	XM_022421767.1	protein_coding	5	c.-78+24096G>A		-1	-1	-1	-1	-1	-1	0
1	92883823	T	C	PASS	intron_variant	MODIFIER	LOC111096955	111096955	transcript	XR_002628939.1	pseudogene	1	n.71+13475A>G		-1	-1	-1	-1	-1	-1	0
1	92888374	G	A	PASS	intron_variant	MODIFIER	LOC111096955	111096955	transcript	XR_002628939.1	pseudogene	1	n.71+8924C>T		-1	-1	-1	-1	-1	-1	0
1	92979054	G	A	PASS	downstream_gene_variant	MODIFIER	SLC1A1	403751	transcript	NM_001003139.1	protein_coding	-1	c.*2707G>A		-1	-1	-1	-1	-1	-1	794
1	92979054	G	A	PASS	intron_variant	MODIFIER	LOC111096959	111096959	transcript	XR_002628947.1	pseudogene	1	n.1954+335C>T		-1	-1	-1	-1	-1	-1	0
1	93084834	C	T	PASS	downstream_gene_variant	MODIFIER	CDC37L1	476341	transcript	XM_533542.6	protein_coding	-1	c.*2391C>T		-1	-1	-1	-1	-1	-1	871
1	93084834	C	T	PASS	downstream_gene_variant	MODIFIER	AK3	476342	transcript	XM_005615929.3	protein_coding	-1	c.*3465G>A		-1	-1	-1	-1	-1	-1	1783
1	93084834	C	T	PASS	intergenic_region	MODIFIER	CDC37L1-AK3	476341-476342	intergenic_region	476341-476342		-1	n.93084834C>T		-1	-1	-1	-1	-1	-1	0
1	93281842	CA	C	PASS	intergenic_region	MODIFIER	LOC111096967-LOC111090783	111096967-111090783	intergenic_region	111096967-111090783		-1	n.93281843delA		-1	-1	-1	-1	-1	-1	0
1	93379010	TTAATC	T	PASS	intron_variant	MODIFIER	JAK2	484185	transcript	XM_022421838.1	protein_coding	4	c.350+1854_350+1858delTAATC		-1	-1	-1	-1	-1	-1	0
1	93379010	TTAATC	T	PASS	intron_variant	MODIFIER	JAK2	484185	transcript	XM_014117832.2	protein_coding	3	c.101+1854_101+1858delTAATC		-1	-1	-1	-1	-1	-1	0
1	93379010	TTAATC	T	PASS	intron_variant	MODIFIER	JAK2	484185	transcript	XM_022421840.1	protein_coding	3	c.101+1854_101+1858delTAATC		-1	-1	-1	-1	-1	-1	0
1	93379010	TTAATC	T	PASS	intron_variant	MODIFIER	JAK2	484185	transcript	XM_541301.6	protein_coding	3	c.350+1854_350+1858delTAATC		-1	-1	-1	-1	-1	-1	0
1	93379010	TTAATC	T	PASS	intron_variant	MODIFIER	JAK2	484185	transcript	XM_022421844.1	protein_coding	1	c.-73+1854_-73+1858delTAATC		-1	-1	-1	-1	-1	-1	0
1	93588329	C	T	PASS	intron_variant	MODIFIER	CD274	484186	transcript	NM_001291972.1	protein_coding	1	c.-14-1108C>T		-1	-1	-1	-1	-1	-1	0
1	93588329	C	T	PASS	intron_variant	MODIFIER	CD274	484186	transcript	XM_005615932.3	protein_coding	2	c.-14-1108C>T		-1	-1	-1	-1	-1	-1	0
1	93588329	C	T	PASS	intron_variant	MODIFIER	CD274	484186	transcript	XM_005615931.3	protein_coding	2	c.-14-1108C>T		-1	-1	-1	-1	-1	-1	0
1	93588329	C	T	PASS	intron_variant	MODIFIER	CD274	484186	transcript	XM_022421286.1	protein_coding	4	c.-14-1108C>T		-1	-1	-1	-1	-1	-1	0
1	93588329	C	T	PASS	intron_variant	MODIFIER	CD274	484186	transcript	XM_022421407.1	protein_coding	3	c.-14-1108C>T		-1	-1	-1	-1	-1	-1	0
1	93588329	C	T	PASS	intron_variant	MODIFIER	CD274	484186	transcript	XM_022421319.1	protein_coding	4	c.-14-1108C>T		-1	-1	-1	-1	-1	-1	0
1	93588329	C	T	PASS	intron_variant	MODIFIER	CD274	484186	transcript	XM_005615934.3	protein_coding	2	c.-14-1108C>T		-1	-1	-1	-1	-1	-1	0
1	93588329	C	T	PASS	intron_variant	MODIFIER	CD274	484186	transcript	XM_022421251.1	protein_coding	4	c.-14-1108C>T		-1	-1	-1	-1	-1	-1	0
1	93588329	C	T	PASS	intron_variant	MODIFIER	CD274	484186	transcript	XM_005615933.3	protein_coding	2	c.-14-1108C>T		-1	-1	-1	-1	-1	-1	0
1	93627325	G	A	PASS	upstream_gene_variant	MODIFIER	PDCD1LG2	609699	transcript	XM_022421848.1	protein_coding	-1	c.-4654G>A		-1	-1	-1	-1	-1	-1	4478
1	93627325	G	A	PASS	upstream_gene_variant	MODIFIER	PDCD1LG2	609699	transcript	XM_022421859.1	protein_coding	-1	c.-4835G>A		-1	-1	-1	-1	-1	-1	4351
1	93627325	G	A	PASS	upstream_gene_variant	MODIFIER	PDCD1LG2	609699	transcript	XM_022421863.1	protein_coding	-1	c.-4654G>A		-1	-1	-1	-1	-1	-1	4479
1	93627325	G	A	PASS	upstream_gene_variant	MODIFIER	PDCD1LG2	609699	transcript	XM_847012.5	protein_coding	-1	c.-4654G>A		-1	-1	-1	-1	-1	-1	4483
1	93627325	G	A	PASS	upstream_gene_variant	MODIFIER	PDCD1LG2	609699	transcript	XM_014117874.2	protein_coding	-1	c.-4654G>A		-1	-1	-1	-1	-1	-1	4485
1	93627325	G	A	PASS	non_coding_transcript_exon_variant	MODIFIER	LOC100688720	100688720	transcript	XR_291352.2	pseudogene	2	n.708C>T		-1	-1	-1	-1	-1	-1	0
1	93628280	G	A	PASS	upstream_gene_variant	MODIFIER	PDCD1LG2	609699	transcript	XM_022421848.1	protein_coding	-1	c.-3699G>A		-1	-1	-1	-1	-1	-1	3523
1	93628280	G	A	PASS	upstream_gene_variant	MODIFIER	PDCD1LG2	609699	transcript	XM_022421859.1	protein_coding	-1	c.-3880G>A		-1	-1	-1	-1	-1	-1	3396
1	93628280	G	A	PASS	upstream_gene_variant	MODIFIER	PDCD1LG2	609699	transcript	XM_022421863.1	protein_coding	-1	c.-3699G>A		-1	-1	-1	-1	-1	-1	3524
1	93628280	G	A	PASS	upstream_gene_variant	MODIFIER	PDCD1LG2	609699	transcript	XM_847012.5	protein_coding	-1	c.-3699G>A		-1	-1	-1	-1	-1	-1	3528
1	93628280	G	A	PASS	upstream_gene_variant	MODIFIER	PDCD1LG2	609699	transcript	XM_014117874.2	protein_coding	-1	c.-3699G>A		-1	-1	-1	-1	-1	-1	3530
1	93628280	G	A	PASS	intron_variant	MODIFIER	LOC100688720	100688720	transcript	XR_291352.2	pseudogene	1	n.275-522C>T		-1	-1	-1	-1	-1	-1	0
1	93628588	T	A	PASS	upstream_gene_variant	MODIFIER	PDCD1LG2	609699	transcript	XM_022421848.1	protein_coding	-1	c.-3391T>A		-1	-1	-1	-1	-1	-1	3215
1	93628588	T	A	PASS	upstream_gene_variant	MODIFIER	PDCD1LG2	609699	transcript	XM_022421859.1	protein_coding	-1	c.-3572T>A		-1	-1	-1	-1	-1	-1	3088
1	93628588	T	A	PASS	upstream_gene_variant	MODIFIER	PDCD1LG2	609699	transcript	XM_022421863.1	protein_coding	-1	c.-3391T>A		-1	-1	-1	-1	-1	-1	3216
1	93628588	T	A	PASS	upstream_gene_variant	MODIFIER	PDCD1LG2	609699	transcript	XM_847012.5	protein_coding	-1	c.-3391T>A		-1	-1	-1	-1	-1	-1	3220
1	93628588	T	A	PASS	upstream_gene_variant	MODIFIER	PDCD1LG2	609699	transcript	XM_014117874.2	protein_coding	-1	c.-3391T>A		-1	-1	-1	-1	-1	-1	3222
1	93628588	T	A	PASS	intron_variant	MODIFIER	LOC100688720	100688720	transcript	XR_291352.2	pseudogene	1	n.275-830A>T		-1	-1	-1	-1	-1	-1	0
1	93631480	TAC	T	PASS	upstream_gene_variant	MODIFIER	PDCD1LG2	609699	transcript	XM_022421848.1	protein_coding	-1	c.-498_-497delAC		-1	-1	-1	-1	-1	-1	322
1	93631480	TAC	T	PASS	upstream_gene_variant	MODIFIER	PDCD1LG2	609699	transcript	XM_022421859.1	protein_coding	-1	c.-679_-678delAC		-1	-1	-1	-1	-1	-1	195
1	93631480	TAC	T	PASS	upstream_gene_variant	MODIFIER	PDCD1LG2	609699	transcript	XM_022421863.1	protein_coding	-1	c.-498_-497delAC		-1	-1	-1	-1	-1	-1	323
1	93631480	TAC	T	PASS	upstream_gene_variant	MODIFIER	PDCD1LG2	609699	transcript	XM_847012.5	protein_coding	-1	c.-498_-497delAC		-1	-1	-1	-1	-1	-1	327
1	93631480	TAC	T	PASS	upstream_gene_variant	MODIFIER	PDCD1LG2	609699	transcript	XM_014117874.2	protein_coding	-1	c.-498_-497delAC		-1	-1	-1	-1	-1	-1	329
1	93631480	TAC	T	PASS	intron_variant	MODIFIER	LOC100688720	100688720	transcript	XR_291352.2	pseudogene	1	n.275-3724_275-3723delGT		-1	-1	-1	-1	-1	-1	0
1	93637311	A	T	PASS	intron_variant	MODIFIER	LOC100688720	100688720	transcript	XR_291352.2	pseudogene	1	n.274+7779T>A		-1	-1	-1	-1	-1	-1	0
1	93637311	A	T	PASS	intron_variant	MODIFIER	PDCD1LG2	609699	transcript	XM_022421848.1	protein_coding	2	c.148+5079A>T		-1	-1	-1	-1	-1	-1	0
1	93637311	A	T	PASS	intron_variant	MODIFIER	PDCD1LG2	609699	transcript	XM_022421859.1	protein_coding	2	c.73+5079A>T		-1	-1	-1	-1	-1	-1	0
1	93637311	A	T	PASS	intron_variant	MODIFIER	PDCD1LG2	609699	transcript	XM_022421863.1	protein_coding	2	c.148+5079A>T		-1	-1	-1	-1	-1	-1	0
1	93637311	A	T	PASS	intron_variant	MODIFIER	PDCD1LG2	609699	transcript	XM_847012.5	protein_coding	2	c.148+5079A>T		-1	-1	-1	-1	-1	-1	0
1	93637311	A	T	PASS	intron_variant	MODIFIER	PDCD1LG2	609699	transcript	XM_014117874.2	protein_coding	2	c.148+5079A>T		-1	-1	-1	-1	-1	-1	0
1	93640843	T	A	PASS	intron_variant	MODIFIER	LOC100688720	100688720	transcript	XR_291352.2	pseudogene	1	n.274+4247A>T		-1	-1	-1	-1	-1	-1	0
1	93640843	T	A	PASS	intron_variant	MODIFIER	PDCD1LG2	609699	transcript	XM_022421848.1	protein_coding	2	c.149-4502T>A		-1	-1	-1	-1	-1	-1	0
1	93640843	T	A	PASS	intron_variant	MODIFIER	PDCD1LG2	609699	transcript	XM_022421859.1	protein_coding	2	c.74-4502T>A		-1	-1	-1	-1	-1	-1	0
1	93640843	T	A	PASS	intron_variant	MODIFIER	PDCD1LG2	609699	transcript	XM_022421863.1	protein_coding	2	c.149-4502T>A		-1	-1	-1	-1	-1	-1	0
1	93640843	T	A	PASS	intron_variant	MODIFIER	PDCD1LG2	609699	transcript	XM_847012.5	protein_coding	2	c.149-4502T>A		-1	-1	-1	-1	-1	-1	0
1	93640843	T	A	PASS	intron_variant	MODIFIER	PDCD1LG2	609699	transcript	XM_014117874.2	protein_coding	2	c.149-4502T>A		-1	-1	-1	-1	-1	-1	0
1	93642201	T	A	PASS	intron_variant	MODIFIER	LOC100688720	100688720	transcript	XR_291352.2	pseudogene	1	n.274+2889A>T		-1	-1	-1	-1	-1	-1	0
1	93642201	T	A	PASS	intron_variant	MODIFIER	PDCD1LG2	609699	transcript	XM_022421848.1	protein_coding	2	c.149-3144T>A		-1	-1	-1	-1	-1	-1	0
1	93642201	T	A	PASS	intron_variant	MODIFIER	PDCD1LG2	609699	transcript	XM_022421859.1	protein_coding	2	c.74-3144T>A		-1	-1	-1	-1	-1	-1	0
1	93642201	T	A	PASS	intron_variant	MODIFIER	PDCD1LG2	609699	transcript	XM_022421863.1	protein_coding	2	c.149-3144T>A		-1	-1	-1	-1	-1	-1	0
1	93642201	T	A	PASS	intron_variant	MODIFIER	PDCD1LG2	609699	transcript	XM_847012.5	protein_coding	2	c.149-3144T>A		-1	-1	-1	-1	-1	-1	0
1	93642201	T	A	PASS	intron_variant	MODIFIER	PDCD1LG2	609699	transcript	XM_014117874.2	protein_coding	2	c.149-3144T>A		-1	-1	-1	-1	-1	-1	0
1	93647651	T	G	PASS	upstream_gene_variant	MODIFIER	LOC100688720	100688720	transcript	XR_291352.2	pseudogene	-1	n.-2288A>C		-1	-1	-1	-1	-1	-1	2288
1	93647651	T	G	PASS	intron_variant	MODIFIER	PDCD1LG2	609699	transcript	XM_022421848.1	protein_coding	3	c.217+2238T>G		-1	-1	-1	-1	-1	-1	0
1	93647651	T	G	PASS	intron_variant	MODIFIER	PDCD1LG2	609699	transcript	XM_022421859.1	protein_coding	3	c.142+2238T>G		-1	-1	-1	-1	-1	-1	0
1	93647651	T	G	PASS	intron_variant	MODIFIER	PDCD1LG2	609699	transcript	XM_022421863.1	protein_coding	3	c.217+2238T>G		-1	-1	-1	-1	-1	-1	0
1	93647651	T	G	PASS	intron_variant	MODIFIER	PDCD1LG2	609699	transcript	XM_847012.5	protein_coding	3	c.217+2238T>G		-1	-1	-1	-1	-1	-1	0
1	93647651	T	G	PASS	intron_variant	MODIFIER	PDCD1LG2	609699	transcript	XM_014117874.2	protein_coding	3	c.217+2238T>G		-1	-1	-1	-1	-1	-1	0
1	93648356	C	T	PASS	upstream_gene_variant	MODIFIER	LOC100688720	100688720	transcript	XR_291352.2	pseudogene	-1	n.-2993G>A		-1	-1	-1	-1	-1	-1	2993
1	93648356	C	T	PASS	intron_variant	MODIFIER	PDCD1LG2	609699	transcript	XM_022421848.1	protein_coding	3	c.217+2943C>T		-1	-1	-1	-1	-1	-1	0
1	93648356	C	T	PASS	intron_variant	MODIFIER	PDCD1LG2	609699	transcript	XM_022421859.1	protein_coding	3	c.142+2943C>T		-1	-1	-1	-1	-1	-1	0
1	93648356	C	T	PASS	intron_variant	MODIFIER	PDCD1LG2	609699	transcript	XM_022421863.1	protein_coding	3	c.217+2943C>T		-1	-1	-1	-1	-1	-1	0
1	93648356	C	T	PASS	intron_variant	MODIFIER	PDCD1LG2	609699	transcript	XM_847012.5	protein_coding	3	c.217+2943C>T		-1	-1	-1	-1	-1	-1	0
1	93648356	C	T	PASS	intron_variant	MODIFIER	PDCD1LG2	609699	transcript	XM_014117874.2	protein_coding	3	c.217+2943C>T		-1	-1	-1	-1	-1	-1	0
1	93648934	CA	C	PASS	upstream_gene_variant	MODIFIER	LOC100688720	100688720	transcript	XR_291352.2	pseudogene	-1	n.-3572delT		-1	-1	-1	-1	-1	-1	3572
1	93648934	CA	C	PASS	intron_variant	MODIFIER	PDCD1LG2	609699	transcript	XM_022421848.1	protein_coding	3	c.217+3522delA		-1	-1	-1	-1	-1	-1	0
1	93648934	CA	C	PASS	intron_variant	MODIFIER	PDCD1LG2	609699	transcript	XM_022421859.1	protein_coding	3	c.142+3522delA		-1	-1	-1	-1	-1	-1	0
1	93648934	CA	C	PASS	intron_variant	MODIFIER	PDCD1LG2	609699	transcript	XM_022421863.1	protein_coding	3	c.217+3522delA		-1	-1	-1	-1	-1	-1	0
1	93648934	CA	C	PASS	intron_variant	MODIFIER	PDCD1LG2	609699	transcript	XM_847012.5	protein_coding	3	c.217+3522delA		-1	-1	-1	-1	-1	-1	0
1	93648934	CA	C	PASS	intron_variant	MODIFIER	PDCD1LG2	609699	transcript	XM_014117874.2	protein_coding	3	c.217+3522delA		-1	-1	-1	-1	-1	-1	0
1	93656820	A	G	PASS	intron_variant	MODIFIER	PDCD1LG2	609699	transcript	XM_022421848.1	protein_coding	4	c.523+2097A>G		-1	-1	-1	-1	-1	-1	0
1	93656820	A	G	PASS	intron_variant	MODIFIER	PDCD1LG2	609699	transcript	XM_022421859.1	protein_coding	4	c.448+2097A>G		-1	-1	-1	-1	-1	-1	0
1	93656820	A	G	PASS	intron_variant	MODIFIER	PDCD1LG2	609699	transcript	XM_022421863.1	protein_coding	4	c.523+2097A>G		-1	-1	-1	-1	-1	-1	0
1	93656820	A	G	PASS	intron_variant	MODIFIER	PDCD1LG2	609699	transcript	XM_847012.5	protein_coding	4	c.523+2097A>G		-1	-1	-1	-1	-1	-1	0
1	93656820	A	G	PASS	intron_variant	MODIFIER	PDCD1LG2	609699	transcript	XM_014117874.2	protein_coding	4	c.523+2097A>G		-1	-1	-1	-1	-1	-1	0
1	93658312	C	T	PASS	intron_variant	MODIFIER	PDCD1LG2	609699	transcript	XM_022421848.1	protein_coding	4	c.523+3589C>T		-1	-1	-1	-1	-1	-1	0
1	93658312	C	T	PASS	intron_variant	MODIFIER	PDCD1LG2	609699	transcript	XM_022421859.1	protein_coding	4	c.448+3589C>T		-1	-1	-1	-1	-1	-1	0
1	93658312	C	T	PASS	intron_variant	MODIFIER	PDCD1LG2	609699	transcript	XM_022421863.1	protein_coding	4	c.523+3589C>T		-1	-1	-1	-1	-1	-1	0
1	93658312	C	T	PASS	intron_variant	MODIFIER	PDCD1LG2	609699	transcript	XM_847012.5	protein_coding	4	c.523+3589C>T		-1	-1	-1	-1	-1	-1	0
1	93658312	C	T	PASS	intron_variant	MODIFIER	PDCD1LG2	609699	transcript	XM_014117874.2	protein_coding	4	c.523+3589C>T		-1	-1	-1	-1	-1	-1	0
1	93659459	C	A	PASS	intron_variant	MODIFIER	PDCD1LG2	609699	transcript	XM_022421848.1	protein_coding	4	c.524-4309C>A		-1	-1	-1	-1	-1	-1	0
1	93659459	C	A	PASS	intron_variant	MODIFIER	PDCD1LG2	609699	transcript	XM_022421859.1	protein_coding	4	c.449-4309C>A		-1	-1	-1	-1	-1	-1	0
1	93659459	C	A	PASS	intron_variant	MODIFIER	PDCD1LG2	609699	transcript	XM_022421863.1	protein_coding	4	c.524-4309C>A		-1	-1	-1	-1	-1	-1	0
1	93659459	C	A	PASS	intron_variant	MODIFIER	PDCD1LG2	609699	transcript	XM_847012.5	protein_coding	4	c.524-4309C>A		-1	-1	-1	-1	-1	-1	0
1	93659459	C	A	PASS	intron_variant	MODIFIER	PDCD1LG2	609699	transcript	XM_014117874.2	protein_coding	4	c.524-4309C>A		-1	-1	-1	-1	-1	-1	0
1	93660403	G	A	PASS	intron_variant	MODIFIER	PDCD1LG2	609699	transcript	XM_022421848.1	protein_coding	4	c.524-3365G>A		-1	-1	-1	-1	-1	-1	0
1	93660403	G	A	PASS	intron_variant	MODIFIER	PDCD1LG2	609699	transcript	XM_022421859.1	protein_coding	4	c.449-3365G>A		-1	-1	-1	-1	-1	-1	0
1	93660403	G	A	PASS	intron_variant	MODIFIER	PDCD1LG2	609699	transcript	XM_022421863.1	protein_coding	4	c.524-3365G>A		-1	-1	-1	-1	-1	-1	0
1	93660403	G	A	PASS	intron_variant	MODIFIER	PDCD1LG2	609699	transcript	XM_847012.5	protein_coding	4	c.524-3365G>A		-1	-1	-1	-1	-1	-1	0
1	93660403	G	A	PASS	intron_variant	MODIFIER	PDCD1LG2	609699	transcript	XM_014117874.2	protein_coding	4	c.524-3365G>A		-1	-1	-1	-1	-1	-1	0
1	93664337	G	A	PASS	intron_variant	MODIFIER	PDCD1LG2	609699	transcript	XM_022421848.1	protein_coding	5	c.793+300G>A		-1	-1	-1	-1	-1	-1	0
1	93664337	G	A	PASS	intron_variant	MODIFIER	PDCD1LG2	609699	transcript	XM_022421859.1	protein_coding	5	c.718+300G>A		-1	-1	-1	-1	-1	-1	0
1	93664337	G	A	PASS	intron_variant	MODIFIER	PDCD1LG2	609699	transcript	XM_022421863.1	protein_coding	5	c.793+300G>A		-1	-1	-1	-1	-1	-1	0
1	93664337	G	A	PASS	intron_variant	MODIFIER	PDCD1LG2	609699	transcript	XM_847012.5	protein_coding	5	c.793+300G>A		-1	-1	-1	-1	-1	-1	0
1	93664337	G	A	PASS	intron_variant	MODIFIER	PDCD1LG2	609699	transcript	XM_014117874.2	protein_coding	5	c.793+300G>A		-1	-1	-1	-1	-1	-1	0
1	93667265	T	G	PASS	intron_variant	MODIFIER	PDCD1LG2	609699	transcript	XM_022421848.1	protein_coding	5	c.793+3228T>G		-1	-1	-1	-1	-1	-1	0
1	93667265	T	G	PASS	intron_variant	MODIFIER	PDCD1LG2	609699	transcript	XM_022421859.1	protein_coding	5	c.718+3228T>G		-1	-1	-1	-1	-1	-1	0
1	93667265	T	G	PASS	intron_variant	MODIFIER	PDCD1LG2	609699	transcript	XM_022421863.1	protein_coding	5	c.793+3228T>G		-1	-1	-1	-1	-1	-1	0
1	93667265	T	G	PASS	intron_variant	MODIFIER	PDCD1LG2	609699	transcript	XM_847012.5	protein_coding	5	c.793+3228T>G		-1	-1	-1	-1	-1	-1	0
1	93667265	T	G	PASS	intron_variant	MODIFIER	PDCD1LG2	609699	transcript	XM_014117874.2	protein_coding	5	c.793+3228T>G		-1	-1	-1	-1	-1	-1	0
1	93668864	G	T	PASS	intron_variant	MODIFIER	PDCD1LG2	609699	transcript	XM_022421848.1	protein_coding	5	c.794-2406G>T		-1	-1	-1	-1	-1	-1	0
1	93668864	G	T	PASS	intron_variant	MODIFIER	PDCD1LG2	609699	transcript	XM_022421859.1	protein_coding	5	c.719-2406G>T		-1	-1	-1	-1	-1	-1	0
1	93668864	G	T	PASS	intron_variant	MODIFIER	PDCD1LG2	609699	transcript	XM_022421863.1	protein_coding	5	c.793+4827G>T		-1	-1	-1	-1	-1	-1	0
1	93668864	G	T	PASS	intron_variant	MODIFIER	PDCD1LG2	609699	transcript	XM_847012.5	protein_coding	5	c.794-2406G>T		-1	-1	-1	-1	-1	-1	0
1	93668864	G	T	PASS	intron_variant	MODIFIER	PDCD1LG2	609699	transcript	XM_014117874.2	protein_coding	5	c.793+4827G>T		-1	-1	-1	-1	-1	-1	0
1	93668958	C	T	PASS	intron_variant	MODIFIER	PDCD1LG2	609699	transcript	XM_022421848.1	protein_coding	5	c.794-2312C>T		-1	-1	-1	-1	-1	-1	0
1	93668958	C	T	PASS	intron_variant	MODIFIER	PDCD1LG2	609699	transcript	XM_022421859.1	protein_coding	5	c.719-2312C>T		-1	-1	-1	-1	-1	-1	0
1	93668958	C	T	PASS	intron_variant	MODIFIER	PDCD1LG2	609699	transcript	XM_022421863.1	protein_coding	5	c.793+4921C>T		-1	-1	-1	-1	-1	-1	0
1	93668958	C	T	PASS	intron_variant	MODIFIER	PDCD1LG2	609699	transcript	XM_847012.5	protein_coding	5	c.794-2312C>T		-1	-1	-1	-1	-1	-1	0
1	93668958	C	T	PASS	intron_variant	MODIFIER	PDCD1LG2	609699	transcript	XM_014117874.2	protein_coding	5	c.793+4921C>T		-1	-1	-1	-1	-1	-1	0
1	93669062	A	T	PASS	intron_variant	MODIFIER	PDCD1LG2	609699	transcript	XM_022421848.1	protein_coding	5	c.794-2208A>T		-1	-1	-1	-1	-1	-1	0
1	93669062	A	T	PASS	intron_variant	MODIFIER	PDCD1LG2	609699	transcript	XM_022421859.1	protein_coding	5	c.719-2208A>T		-1	-1	-1	-1	-1	-1	0
1	93669062	A	T	PASS	intron_variant	MODIFIER	PDCD1LG2	609699	transcript	XM_022421863.1	protein_coding	5	c.793+5025A>T		-1	-1	-1	-1	-1	-1	0
1	93669062	A	T	PASS	intron_variant	MODIFIER	PDCD1LG2	609699	transcript	XM_847012.5	protein_coding	5	c.794-2208A>T		-1	-1	-1	-1	-1	-1	0
1	93669062	A	T	PASS	intron_variant	MODIFIER	PDCD1LG2	609699	transcript	XM_014117874.2	protein_coding	5	c.793+5025A>T		-1	-1	-1	-1	-1	-1	0
1	93673546	A	G	PASS	intron_variant	MODIFIER	PDCD1LG2	609699	transcript	XM_022421848.1	protein_coding	6	c.928+2142A>G		-1	-1	-1	-1	-1	-1	0
1	93673546	A	G	PASS	intron_variant	MODIFIER	PDCD1LG2	609699	transcript	XM_022421859.1	protein_coding	6	c.853+2142A>G		-1	-1	-1	-1	-1	-1	0
1	93673546	A	G	PASS	intron_variant	MODIFIER	PDCD1LG2	609699	transcript	XM_022421863.1	protein_coding	5	c.794-3767A>G		-1	-1	-1	-1	-1	-1	0
1	93673546	A	G	PASS	intron_variant	MODIFIER	PDCD1LG2	609699	transcript	XM_847012.5	protein_coding	6	c.928+2142A>G		-1	-1	-1	-1	-1	-1	0
1	93673546	A	G	PASS	intron_variant	MODIFIER	PDCD1LG2	609699	transcript	XM_014117874.2	protein_coding	5	c.794-3767A>G		-1	-1	-1	-1	-1	-1	0
1	93675591	G	A	PASS	intron_variant	MODIFIER	PDCD1LG2	609699	transcript	XM_022421848.1	protein_coding	6	c.929-1722G>A		-1	-1	-1	-1	-1	-1	0
1	93675591	G	A	PASS	intron_variant	MODIFIER	PDCD1LG2	609699	transcript	XM_022421859.1	protein_coding	6	c.854-1722G>A		-1	-1	-1	-1	-1	-1	0
1	93675591	G	A	PASS	intron_variant	MODIFIER	PDCD1LG2	609699	transcript	XM_022421863.1	protein_coding	5	c.794-1722G>A		-1	-1	-1	-1	-1	-1	0
1	93675591	G	A	PASS	intron_variant	MODIFIER	PDCD1LG2	609699	transcript	XM_847012.5	protein_coding	6	c.929-1722G>A		-1	-1	-1	-1	-1	-1	0
1	93675591	G	A	PASS	intron_variant	MODIFIER	PDCD1LG2	609699	transcript	XM_014117874.2	protein_coding	5	c.794-1722G>A		-1	-1	-1	-1	-1	-1	0
1	93676424	A	G	PASS	intron_variant	MODIFIER	PDCD1LG2	609699	transcript	XM_022421848.1	protein_coding	6	c.929-889A>G		-1	-1	-1	-1	-1	-1	0
1	93676424	A	G	PASS	intron_variant	MODIFIER	PDCD1LG2	609699	transcript	XM_022421859.1	protein_coding	6	c.854-889A>G		-1	-1	-1	-1	-1	-1	0
1	93676424	A	G	PASS	intron_variant	MODIFIER	PDCD1LG2	609699	transcript	XM_022421863.1	protein_coding	5	c.794-889A>G		-1	-1	-1	-1	-1	-1	0
1	93676424	A	G	PASS	intron_variant	MODIFIER	PDCD1LG2	609699	transcript	XM_847012.5	protein_coding	6	c.929-889A>G		-1	-1	-1	-1	-1	-1	0
1	93676424	A	G	PASS	intron_variant	MODIFIER	PDCD1LG2	609699	transcript	XM_014117874.2	protein_coding	5	c.794-889A>G		-1	-1	-1	-1	-1	-1	0
1	93677478	T	C	PASS	intron_variant	MODIFIER	PDCD1LG2	609699	transcript	XM_022421848.1	protein_coding	7	c.978+116T>C		-1	-1	-1	-1	-1	-1	0
1	93677478	T	C	PASS	intron_variant	MODIFIER	PDCD1LG2	609699	transcript	XM_022421859.1	protein_coding	7	c.903+116T>C		-1	-1	-1	-1	-1	-1	0
1	93677478	T	C	PASS	intron_variant	MODIFIER	PDCD1LG2	609699	transcript	XM_022421863.1	protein_coding	6	c.843+116T>C		-1	-1	-1	-1	-1	-1	0
1	93677478	T	C	PASS	intron_variant	MODIFIER	PDCD1LG2	609699	transcript	XM_847012.5	protein_coding	7	c.978+116T>C		-1	-1	-1	-1	-1	-1	0
1	93677478	T	C	PASS	intron_variant	MODIFIER	PDCD1LG2	609699	transcript	XM_014117874.2	protein_coding	6	c.843+116T>C		-1	-1	-1	-1	-1	-1	0
1	93680746	CAG	C	PASS	intron_variant	MODIFIER	PDCD1LG2	609699	transcript	XM_022421848.1	protein_coding	7	c.978+3385_978+3386delAG		-1	-1	-1	-1	-1	-1	0
1	93680746	CAG	C	PASS	intron_variant	MODIFIER	PDCD1LG2	609699	transcript	XM_022421859.1	protein_coding	7	c.903+3385_903+3386delAG		-1	-1	-1	-1	-1	-1	0
1	93680746	CAG	C	PASS	intron_variant	MODIFIER	PDCD1LG2	609699	transcript	XM_022421863.1	protein_coding	6	c.843+3385_843+3386delAG		-1	-1	-1	-1	-1	-1	0
1	93680746	CAG	C	PASS	intron_variant	MODIFIER	PDCD1LG2	609699	transcript	XM_847012.5	protein_coding	7	c.978+3385_978+3386delAG		-1	-1	-1	-1	-1	-1	0
1	93680746	CAG	C	PASS	intron_variant	MODIFIER	PDCD1LG2	609699	transcript	XM_014117874.2	protein_coding	6	c.843+3385_843+3386delAG		-1	-1	-1	-1	-1	-1	0
1	93685181	A	G	PASS	intron_variant	MODIFIER	PDCD1LG2	609699	transcript	XM_022421848.1	protein_coding	7	c.978+7819A>G		-1	-1	-1	-1	-1	-1	0
1	93685181	A	G	PASS	intron_variant	MODIFIER	PDCD1LG2	609699	transcript	XM_022421859.1	protein_coding	7	c.903+7819A>G		-1	-1	-1	-1	-1	-1	0
1	93685181	A	G	PASS	intron_variant	MODIFIER	PDCD1LG2	609699	transcript	XM_022421863.1	protein_coding	6	c.843+7819A>G		-1	-1	-1	-1	-1	-1	0
1	93685181	A	G	PASS	intron_variant	MODIFIER	PDCD1LG2	609699	transcript	XM_847012.5	protein_coding	7	c.979-3681A>G		-1	-1	-1	-1	-1	-1	0
1	93685181	A	G	PASS	intron_variant	MODIFIER	PDCD1LG2	609699	transcript	XM_014117874.2	protein_coding	6	c.844-3681A>G		-1	-1	-1	-1	-1	-1	0
1	93686596	G	A	PASS	intron_variant	MODIFIER	PDCD1LG2	609699	transcript	XM_022421848.1	protein_coding	7	c.978+9234G>A		-1	-1	-1	-1	-1	-1	0
1	93686596	G	A	PASS	intron_variant	MODIFIER	PDCD1LG2	609699	transcript	XM_022421859.1	protein_coding	7	c.903+9234G>A		-1	-1	-1	-1	-1	-1	0
1	93686596	G	A	PASS	intron_variant	MODIFIER	PDCD1LG2	609699	transcript	XM_022421863.1	protein_coding	6	c.843+9234G>A		-1	-1	-1	-1	-1	-1	0
1	93686596	G	A	PASS	intron_variant	MODIFIER	PDCD1LG2	609699	transcript	XM_847012.5	protein_coding	7	c.979-2266G>A		-1	-1	-1	-1	-1	-1	0
1	93686596	G	A	PASS	intron_variant	MODIFIER	PDCD1LG2	609699	transcript	XM_014117874.2	protein_coding	6	c.844-2266G>A		-1	-1	-1	-1	-1	-1	0
1	93692217	T	C	PASS	downstream_gene_variant	MODIFIER	PDCD1LG2	609699	transcript	XM_847012.5	protein_coding	-1	c.*3350T>C		-1	-1	-1	-1	-1	-1	1272
1	93692217	T	C	PASS	downstream_gene_variant	MODIFIER	PDCD1LG2	609699	transcript	XM_014117874.2	protein_coding	-1	c.*3350T>C		-1	-1	-1	-1	-1	-1	1272
1	93692217	T	C	PASS	intron_variant	MODIFIER	PDCD1LG2	609699	transcript	XM_022421848.1	protein_coding	7	c.979-6305T>C		-1	-1	-1	-1	-1	-1	0
1	93692217	T	C	PASS	intron_variant	MODIFIER	PDCD1LG2	609699	transcript	XM_022421859.1	protein_coding	7	c.904-6305T>C		-1	-1	-1	-1	-1	-1	0
1	93692217	T	C	PASS	intron_variant	MODIFIER	PDCD1LG2	609699	transcript	XM_022421863.1	protein_coding	6	c.844-6305T>C		-1	-1	-1	-1	-1	-1	0
1	93694984	A	G	PASS	downstream_gene_variant	MODIFIER	PDCD1LG2	609699	transcript	XM_847012.5	protein_coding	-1	c.*6117A>G		-1	-1	-1	-1	-1	-1	4039
1	93694984	A	G	PASS	downstream_gene_variant	MODIFIER	PDCD1LG2	609699	transcript	XM_014117874.2	protein_coding	-1	c.*6117A>G		-1	-1	-1	-1	-1	-1	4039
1	93694984	A	G	PASS	intron_variant	MODIFIER	PDCD1LG2	609699	transcript	XM_022421848.1	protein_coding	7	c.979-3538A>G		-1	-1	-1	-1	-1	-1	0
1	93694984	A	G	PASS	intron_variant	MODIFIER	PDCD1LG2	609699	transcript	XM_022421859.1	protein_coding	7	c.904-3538A>G		-1	-1	-1	-1	-1	-1	0
1	93694984	A	G	PASS	intron_variant	MODIFIER	PDCD1LG2	609699	transcript	XM_022421863.1	protein_coding	6	c.844-3538A>G		-1	-1	-1	-1	-1	-1	0
1	93695236	G	A	PASS	downstream_gene_variant	MODIFIER	PDCD1LG2	609699	transcript	XM_847012.5	protein_coding	-1	c.*6369G>A		-1	-1	-1	-1	-1	-1	4291
1	93695236	G	A	PASS	downstream_gene_variant	MODIFIER	PDCD1LG2	609699	transcript	XM_014117874.2	protein_coding	-1	c.*6369G>A		-1	-1	-1	-1	-1	-1	4291
1	93695236	G	A	PASS	intron_variant	MODIFIER	PDCD1LG2	609699	transcript	XM_022421848.1	protein_coding	7	c.979-3286G>A		-1	-1	-1	-1	-1	-1	0
1	93695236	G	A	PASS	intron_variant	MODIFIER	PDCD1LG2	609699	transcript	XM_022421859.1	protein_coding	7	c.904-3286G>A		-1	-1	-1	-1	-1	-1	0
1	93695236	G	A	PASS	intron_variant	MODIFIER	PDCD1LG2	609699	transcript	XM_022421863.1	protein_coding	6	c.844-3286G>A		-1	-1	-1	-1	-1	-1	0
1	93697366	G	C	PASS	upstream_gene_variant	MODIFIER	LOC111090785	111090785	transcript	XR_002615589.1	pseudogene	-1	n.-4844G>C		-1	-1	-1	-1	-1	-1	4844
1	93697366	G	C	PASS	intron_variant	MODIFIER	PDCD1LG2	609699	transcript	XM_022421848.1	protein_coding	7	c.979-1156G>C		-1	-1	-1	-1	-1	-1	0
1	93697366	G	C	PASS	intron_variant	MODIFIER	PDCD1LG2	609699	transcript	XM_022421859.1	protein_coding	7	c.904-1156G>C		-1	-1	-1	-1	-1	-1	0
1	93697366	G	C	PASS	intron_variant	MODIFIER	PDCD1LG2	609699	transcript	XM_022421863.1	protein_coding	6	c.844-1156G>C		-1	-1	-1	-1	-1	-1	0
1	93699459	TC	T	PASS	upstream_gene_variant	MODIFIER	LOC111090785	111090785	transcript	XR_002615589.1	pseudogene	-1	n.-2750delC		-1	-1	-1	-1	-1	-1	2750
1	93699459	TC	T	PASS	downstream_gene_variant	MODIFIER	PDCD1LG2	609699	transcript	XM_022421848.1	protein_coding	-1	c.*927delC		-1	-1	-1	-1	-1	-1	912
1	93699459	TC	T	PASS	downstream_gene_variant	MODIFIER	PDCD1LG2	609699	transcript	XM_022421859.1	protein_coding	-1	c.*927delC		-1	-1	-1	-1	-1	-1	912
1	93699459	TC	T	PASS	downstream_gene_variant	MODIFIER	PDCD1LG2	609699	transcript	XM_022421863.1	protein_coding	-1	c.*927delC		-1	-1	-1	-1	-1	-1	900
1	93699459	TC	T	PASS	intergenic_region	MODIFIER	PDCD1LG2-LOC111090785	609699-111090785	intergenic_region	609699-111090785		-1	n.93699460delC		-1	-1	-1	-1	-1	-1	0
1	93699696	CT	C	PASS	upstream_gene_variant	MODIFIER	LOC111090785	111090785	transcript	XR_002615589.1	pseudogene	-1	n.-2513delT		-1	-1	-1	-1	-1	-1	2513
1	93699696	CT	C	PASS	downstream_gene_variant	MODIFIER	PDCD1LG2	609699	transcript	XM_022421848.1	protein_coding	-1	c.*1164delT		-1	-1	-1	-1	-1	-1	1149
1	93699696	CT	C	PASS	downstream_gene_variant	MODIFIER	PDCD1LG2	609699	transcript	XM_022421859.1	protein_coding	-1	c.*1164delT		-1	-1	-1	-1	-1	-1	1149
1	93699696	CT	C	PASS	downstream_gene_variant	MODIFIER	PDCD1LG2	609699	transcript	XM_022421863.1	protein_coding	-1	c.*1164delT		-1	-1	-1	-1	-1	-1	1137
1	93699696	CT	C	PASS	intergenic_region	MODIFIER	PDCD1LG2-LOC111090785	609699-111090785	intergenic_region	609699-111090785		-1	n.93699697delT		-1	-1	-1	-1	-1	-1	0
1	93701793	C	T	PASS	upstream_gene_variant	MODIFIER	LOC111090785	111090785	transcript	XR_002615589.1	pseudogene	-1	n.-417C>T		-1	-1	-1	-1	-1	-1	417
1	93701793	C	T	PASS	downstream_gene_variant	MODIFIER	PDCD1LG2	609699	transcript	XM_022421848.1	protein_coding	-1	c.*3260C>T		-1	-1	-1	-1	-1	-1	3245
1	93701793	C	T	PASS	downstream_gene_variant	MODIFIER	PDCD1LG2	609699	transcript	XM_022421859.1	protein_coding	-1	c.*3260C>T		-1	-1	-1	-1	-1	-1	3245
1	93701793	C	T	PASS	downstream_gene_variant	MODIFIER	PDCD1LG2	609699	transcript	XM_022421863.1	protein_coding	-1	c.*3260C>T		-1	-1	-1	-1	-1	-1	3233
1	93701793	C	T	PASS	intergenic_region	MODIFIER	PDCD1LG2-LOC111090785	609699-111090785	intergenic_region	609699-111090785		-1	n.93701793C>T		-1	-1	-1	-1	-1	-1	0
1	93704229	C	T	PASS	non_coding_transcript_exon_variant	MODIFIER	LOC111090785	111090785	transcript	XR_002615589.1	pseudogene	3	n.637C>T		-1	-1	-1	-1	-1	-1	0
1	93704349	C	T	PASS	intron_variant	MODIFIER	LOC111090785	111090785	transcript	XR_002615589.1	pseudogene	3	n.685+72C>T		-1	-1	-1	-1	-1	-1	0
1	93705319	A	G	PASS	intron_variant	MODIFIER	LOC111090785	111090785	transcript	XR_002615589.1	pseudogene	3	n.685+1042A>G		-1	-1	-1	-1	-1	-1	0
1	93705400	T	C	PASS	intron_variant	MODIFIER	LOC111090785	111090785	transcript	XR_002615589.1	pseudogene	3	n.685+1123T>C		-1	-1	-1	-1	-1	-1	0
1	93705457	G	C	PASS	intron_variant	MODIFIER	LOC111090785	111090785	transcript	XR_002615589.1	pseudogene	3	n.685+1180G>C		-1	-1	-1	-1	-1	-1	0
1	93706487	A	G	PASS	intron_variant	MODIFIER	LOC111090785	111090785	transcript	XR_002615589.1	pseudogene	3	n.685+2210A>G		-1	-1	-1	-1	-1	-1	0
1	93706642	C	T	PASS	intron_variant	MODIFIER	LOC111090785	111090785	transcript	XR_002615589.1	pseudogene	3	n.685+2365C>T		-1	-1	-1	-1	-1	-1	0
1	93707086	G	A	PASS	intron_variant	MODIFIER	LOC111090785	111090785	transcript	XR_002615589.1	pseudogene	3	n.685+2809G>A		-1	-1	-1	-1	-1	-1	0
1	93709830	T	C	PASS	intron_variant	MODIFIER	LOC111090785	111090785	transcript	XR_002615589.1	pseudogene	3	n.686-4622T>C		-1	-1	-1	-1	-1	-1	0
1	93715866	G	A	PASS	downstream_gene_variant	MODIFIER	LOC111090785	111090785	transcript	XR_002615589.1	pseudogene	-1	n.*784G>A		-1	-1	-1	-1	-1	-1	784
1	93715866	G	A	PASS	intergenic_region	MODIFIER	LOC111090785-LOC111096981	111090785-111096981	intergenic_region	111090785-111096981		-1	n.93715866G>A		-1	-1	-1	-1	-1	-1	0
1	93716127	G	A	PASS	downstream_gene_variant	MODIFIER	LOC111090785	111090785	transcript	XR_002615589.1	pseudogene	-1	n.*1045G>A		-1	-1	-1	-1	-1	-1	1045
1	93716127	G	A	PASS	intergenic_region	MODIFIER	LOC111090785-LOC111096981	111090785-111096981	intergenic_region	111090785-111096981		-1	n.93716127G>A		-1	-1	-1	-1	-1	-1	0
1	93763477	G	C	PASS	intron_variant	MODIFIER	RIC1	484187	transcript	XM_541303.6	protein_coding	1	c.145-4549G>C		-1	-1	-1	-1	-1	-1	0
1	95273175	C	T	PASS	intron_variant	MODIFIER	ROR2	484193	transcript	XM_014117913.2	protein_coding	6	c.941-396C>T		-1	-1	-1	-1	-1	-1	0
1	95286481	G	A	PASS	intergenic_region	MODIFIER	ROR2-476346	484193-476346	intergenic_region	484193-476346		-1	n.95286481G>A		-1	-1	-1	-1	-1	-1	0
1	95287802	C	T	PASS	intergenic_region	MODIFIER	ROR2-476346	484193-476346	intergenic_region	484193-476346		-1	n.95287802C>T		-1	-1	-1	-1	-1	-1	0
1	95460708	A	G	PASS	intergenic_region	MODIFIER	476346-NFIL3	476346-100855456	intergenic_region	476346-100855456		-1	n.95460708A>G		-1	-1	-1	-1	-1	-1	0
1	95524041	A	C	PASS	intergenic_region	MODIFIER	NFIL3-AUH	100855456-476348	intergenic_region	100855456-476348		-1	n.95524041A>C		-1	-1	-1	-1	-1	-1	0
1	95531474	T	A	PASS	intergenic_region	MODIFIER	NFIL3-AUH	100855456-476348	intergenic_region	100855456-476348		-1	n.95531474T>A		-1	-1	-1	-1	-1	-1	0
1	95579662	AT	A	PASS	intron_variant	MODIFIER	AUH	476348	transcript	XM_533549.6	protein_coding	3	c.422-6157delT		-1	-1	-1	-1	-1	-1	0
1	95579662	AT	A	PASS	intron_variant	MODIFIER	AUH	476348	transcript	XR_291355.3	pseudogene	3	n.459-6157delT		-1	-1	-1	-1	-1	-1	0
1	95579662	AT	A	PASS	intron_variant	MODIFIER	AUH	476348	transcript	XM_022422006.1	protein_coding	3	c.422-6157delT		-1	-1	-1	-1	-1	-1	0
1	95579662	AT	A	PASS	intron_variant	MODIFIER	AUH	476348	transcript	XM_005615952.3	protein_coding	3	c.421+22068delT		-1	-1	-1	-1	-1	-1	0
1	95579662	AT	A	PASS	intron_variant	MODIFIER	AUH	476348	transcript	XM_022422009.1	protein_coding	3	c.92-6157delT		-1	-1	-1	-1	-1	-1	0
1	95615606	G	A	PASS	intron_variant	MODIFIER	AUH	476348	transcript	XM_533549.6	protein_coding	6	c.658+3166G>A		-1	-1	-1	-1	-1	-1	0
1	95615606	G	A	PASS	intron_variant	MODIFIER	AUH	476348	transcript	XR_291355.3	pseudogene	6	n.695+3166G>A		-1	-1	-1	-1	-1	-1	0
1	95615606	G	A	PASS	intron_variant	MODIFIER	AUH	476348	transcript	XM_022422006.1	protein_coding	4	c.508+29700G>A		-1	-1	-1	-1	-1	-1	0
1	95615606	G	A	PASS	intron_variant	MODIFIER	AUH	476348	transcript	XM_005615952.3	protein_coding	5	c.571+3166G>A		-1	-1	-1	-1	-1	-1	0
1	95615606	G	A	PASS	intron_variant	MODIFIER	AUH	476348	transcript	XM_022422009.1	protein_coding	6	c.328+3166G>A		-1	-1	-1	-1	-1	-1	0
1	95663437	C	T	PASS	intron_variant	MODIFIER	AUH	476348	transcript	XM_533549.6	protein_coding	6	c.659-34285C>T		-1	-1	-1	-1	-1	-1	0
1	95663437	C	T	PASS	intron_variant	MODIFIER	AUH	476348	transcript	XR_291355.3	pseudogene	6	n.696-21601C>T		-1	-1	-1	-1	-1	-1	0
1	95663437	C	T	PASS	intron_variant	MODIFIER	AUH	476348	transcript	XM_022422006.1	protein_coding	4	c.509-34285C>T		-1	-1	-1	-1	-1	-1	0
1	95663437	C	T	PASS	intron_variant	MODIFIER	AUH	476348	transcript	XM_005615952.3	protein_coding	5	c.572-34285C>T		-1	-1	-1	-1	-1	-1	0
1	95663437	C	T	PASS	intron_variant	MODIFIER	AUH	476348	transcript	XM_022422009.1	protein_coding	6	c.329-34285C>T		-1	-1	-1	-1	-1	-1	0
1	95677266	A	G	PASS	intron_variant	MODIFIER	AUH	476348	transcript	XM_533549.6	protein_coding	6	c.659-20456A>G		-1	-1	-1	-1	-1	-1	0
1	95677266	A	G	PASS	intron_variant	MODIFIER	AUH	476348	transcript	XR_291355.3	pseudogene	6	n.696-7772A>G		-1	-1	-1	-1	-1	-1	0
1	95677266	A	G	PASS	intron_variant	MODIFIER	AUH	476348	transcript	XM_022422006.1	protein_coding	4	c.509-20456A>G		-1	-1	-1	-1	-1	-1	0
1	95677266	A	G	PASS	intron_variant	MODIFIER	AUH	476348	transcript	XM_005615952.3	protein_coding	5	c.572-20456A>G		-1	-1	-1	-1	-1	-1	0
1	95677266	A	G	PASS	intron_variant	MODIFIER	AUH	476348	transcript	XM_022422009.1	protein_coding	6	c.329-20456A>G		-1	-1	-1	-1	-1	-1	0
1	95699213	G	T	PASS	intron_variant	MODIFIER	AUH	476348	transcript	XM_533549.6	protein_coding	7	c.846+1304G>T		-1	-1	-1	-1	-1	-1	0
1	95699213	G	T	PASS	intron_variant	MODIFIER	AUH	476348	transcript	XR_291355.3	pseudogene	8	n.959+1304G>T		-1	-1	-1	-1	-1	-1	0
1	95699213	G	T	PASS	intron_variant	MODIFIER	AUH	476348	transcript	XM_022422006.1	protein_coding	5	c.696+1304G>T		-1	-1	-1	-1	-1	-1	0
1	95699213	G	T	PASS	intron_variant	MODIFIER	AUH	476348	transcript	XM_005615952.3	protein_coding	6	c.759+1304G>T		-1	-1	-1	-1	-1	-1	0
1	95699213	G	T	PASS	intron_variant	MODIFIER	AUH	476348	transcript	XM_022422009.1	protein_coding	7	c.516+1304G>T		-1	-1	-1	-1	-1	-1	0
1	95840136	A	G	PASS	intergenic_region	MODIFIER	AUH-SYK	476348-484196	intergenic_region	476348-484196		-1	n.95840136A>G		-1	-1	-1	-1	-1	-1	0
1	95840669	C	T	PASS	intergenic_region	MODIFIER	AUH-SYK	476348-484196	intergenic_region	476348-484196		-1	n.95840669C>T		-1	-1	-1	-1	-1	-1	0
1	95872813	C	T	PASS	intergenic_region	MODIFIER	AUH-SYK	476348-484196	intergenic_region	476348-484196		-1	n.95872813C>T		-1	-1	-1	-1	-1	-1	0
1	95881026	G	A	PASS	intergenic_region	MODIFIER	AUH-SYK	476348-484196	intergenic_region	476348-484196		-1	n.95881026G>A		-1	-1	-1	-1	-1	-1	0
1	95889103	C	T	PASS	intergenic_region	MODIFIER	AUH-SYK	476348-484196	intergenic_region	476348-484196		-1	n.95889103C>T		-1	-1	-1	-1	-1	-1	0
1	95900397	G	A	PASS	downstream_gene_variant	MODIFIER	SYK	484196	transcript	XM_022422012.1	protein_coding	-1	c.*5288C>T		-1	-1	-1	-1	-1	-1	3104
1	95900397	G	A	PASS	intergenic_region	MODIFIER	AUH-SYK	476348-484196	intergenic_region	476348-484196		-1	n.95900397G>A		-1	-1	-1	-1	-1	-1	0
1	95921292	T	C	PASS	intron_variant	MODIFIER	SYK	484196	transcript	XM_022422012.1	protein_coding	11	c.1656+1568A>G		-1	-1	-1	-1	-1	-1	0
1	95921292	T	C	PASS	intron_variant	MODIFIER	SYK	484196	transcript	XM_022422013.1	protein_coding	10	c.1587+1568A>G		-1	-1	-1	-1	-1	-1	0
1	95921292	T	C	PASS	intron_variant	MODIFIER	SYK	484196	transcript	XM_022422018.1	protein_coding	10	c.1575+1568A>G		-1	-1	-1	-1	-1	-1	0
1	95921292	T	C	PASS	intron_variant	MODIFIER	SYK	484196	transcript	XM_022422020.1	protein_coding	9	c.1506+1568A>G		-1	-1	-1	-1	-1	-1	0
1	95924452	G	A	PASS	intron_variant	MODIFIER	SYK	484196	transcript	XM_022422012.1	protein_coding	9	c.1257-212C>T		-1	-1	-1	-1	-1	-1	0
1	95924452	G	A	PASS	intron_variant	MODIFIER	SYK	484196	transcript	XM_022422013.1	protein_coding	8	c.1188-212C>T		-1	-1	-1	-1	-1	-1	0
1	95924452	G	A	PASS	intron_variant	MODIFIER	SYK	484196	transcript	XM_022422018.1	protein_coding	8	c.1176-212C>T		-1	-1	-1	-1	-1	-1	0
1	95924452	G	A	PASS	intron_variant	MODIFIER	SYK	484196	transcript	XM_022422020.1	protein_coding	7	c.1107-212C>T		-1	-1	-1	-1	-1	-1	0
1	95939507	G	C	PASS	intron_variant	MODIFIER	SYK	484196	transcript	XM_022422012.1	protein_coding	3	c.714+580C>G		-1	-1	-1	-1	-1	-1	0
1	95939507	G	C	PASS	intron_variant	MODIFIER	SYK	484196	transcript	XM_022422013.1	protein_coding	3	c.714+580C>G		-1	-1	-1	-1	-1	-1	0
1	95939507	G	C	PASS	intron_variant	MODIFIER	SYK	484196	transcript	XM_022422018.1	protein_coding	3	c.714+580C>G		-1	-1	-1	-1	-1	-1	0
1	95939507	G	C	PASS	intron_variant	MODIFIER	SYK	484196	transcript	XM_022422020.1	protein_coding	3	c.714+580C>G		-1	-1	-1	-1	-1	-1	0
1	95958069	CG	C	PASS	upstream_gene_variant	MODIFIER	SYK	484196	transcript	XM_022422012.1	protein_coding	-1	c.-2536delC		-1	-1	-1	-1	-1	-1	2493
1	95958069	CG	C	PASS	upstream_gene_variant	MODIFIER	SYK	484196	transcript	XM_022422013.1	protein_coding	-1	c.-2536delC		-1	-1	-1	-1	-1	-1	2493
1	95958069	CG	C	PASS	upstream_gene_variant	MODIFIER	SYK	484196	transcript	XM_022422018.1	protein_coding	-1	c.-2536delC		-1	-1	-1	-1	-1	-1	2493
1	95958069	CG	C	PASS	upstream_gene_variant	MODIFIER	SYK	484196	transcript	XM_022422020.1	protein_coding	-1	c.-2536delC		-1	-1	-1	-1	-1	-1	2493
1	95958069	CG	C	PASS	downstream_gene_variant	MODIFIER	LOC106559506	106559506	transcript	XR_001317339.2	pseudogene	-1	n.*3605delG		-1	-1	-1	-1	-1	-1	3605
1	95958069	CG	C	PASS	intergenic_region	MODIFIER	SYK-DIRAS2	484196-484197	intergenic_region	484196-484197		-1	n.95958070delG		-1	-1	-1	-1	-1	-1	0
1	95962948	C	T	PASS	intergenic_region	MODIFIER	SYK-DIRAS2	484196-484197	intergenic_region	484196-484197		-1	n.95962948C>T		-1	-1	-1	-1	-1	-1	0
1	95989494	G	A	PASS	intergenic_region	MODIFIER	SYK-DIRAS2	484196-484197	intergenic_region	484196-484197		-1	n.95989494G>A		-1	-1	-1	-1	-1	-1	0
1	96024261	AAAT	A	PASS	intergenic_region	MODIFIER	SYK-DIRAS2	484196-484197	intergenic_region	484196-484197		-1	n.96024262_96024264delAAT		-1	-1	-1	-1	-1	-1	0
1	96026924	GACCAAAC	G	PASS	intergenic_region	MODIFIER	SYK-DIRAS2	484196-484197	intergenic_region	484196-484197		-1	n.96026925_96026931delACCAAAC		-1	-1	-1	-1	-1	-1	0
1	96082780	C	A	PASS	downstream_gene_variant	MODIFIER	DIRAS2	484197	transcript	XM_005615954.2	protein_coding	-1	c.*3974C>A		-1	-1	-1	-1	-1	-1	717
1	96082780	C	A	PASS	downstream_gene_variant	MODIFIER	DIRAS2	484197	transcript	XM_005615955.3	protein_coding	-1	c.*3974C>A		-1	-1	-1	-1	-1	-1	717
1	96082780	C	A	PASS	intergenic_region	MODIFIER	DIRAS2-LOC111097047	484197-111097047	intergenic_region	484197-111097047		-1	n.96082780C>A		-1	-1	-1	-1	-1	-1	0
1	96095305	C	T	PASS	intergenic_region	MODIFIER	DIRAS2-LOC111097047	484197-111097047	intergenic_region	484197-111097047		-1	n.96095305C>T		-1	-1	-1	-1	-1	-1	0
1	96142334	C	T	PASS	intergenic_region	MODIFIER	LOC102156486-LOC111090787	102156486-111090787	intergenic_region	102156486-111090787		-1	n.96142334C>T		-1	-1	-1	-1	-1	-1	0
1	96279983	A	T	PASS	intergenic_region	MODIFIER	LOC102156486-LOC111090787	102156486-111090787	intergenic_region	102156486-111090787		-1	n.96279983A>T		-1	-1	-1	-1	-1	-1	0
1	96311858	G	A	PASS	intergenic_region	MODIFIER	LOC102156486-LOC111090787	102156486-111090787	intergenic_region	102156486-111090787		-1	n.96311858G>A		-1	-1	-1	-1	-1	-1	0
1	96318176	G	T	PASS	intergenic_region	MODIFIER	LOC102156486-LOC111090787	102156486-111090787	intergenic_region	102156486-111090787		-1	n.96318176G>T		-1	-1	-1	-1	-1	-1	0
1	96331127	C	T	PASS	intergenic_region	MODIFIER	LOC102156486-LOC111090787	102156486-111090787	intergenic_region	102156486-111090787		-1	n.96331127C>T		-1	-1	-1	-1	-1	-1	0
1	96334898	A	T	PASS	intergenic_region	MODIFIER	LOC102156486-LOC111090787	102156486-111090787	intergenic_region	102156486-111090787		-1	n.96334898A>T		-1	-1	-1	-1	-1	-1	0
1	96424467	G	C	PASS	upstream_gene_variant	MODIFIER	LOC111090788	111090788	transcript	XR_002615592.1	pseudogene	-1	n.-3978C>G		-1	-1	-1	-1	-1	-1	3978
1	96424467	G	C	PASS	intergenic_region	MODIFIER	LOC111090788-LOC111097050	111090788-111097050	intergenic_region	111090788-111097050		-1	n.96424467G>C		-1	-1	-1	-1	-1	-1	0
1	96428428	G	A	PASS	intergenic_region	MODIFIER	LOC111090788-LOC111097050	111090788-111097050	intergenic_region	111090788-111097050		-1	n.96428428G>A		-1	-1	-1	-1	-1	-1	0
1	96454794	G	A	PASS	intergenic_region	MODIFIER	LOC111090788-LOC111097050	111090788-111097050	intergenic_region	111090788-111097050		-1	n.96454794G>A		-1	-1	-1	-1	-1	-1	0
1	96541583	A	G	PASS	upstream_gene_variant	MODIFIER	LOC111097054	111097054	transcript	XR_002629173.1	pseudogene	-1	n.-4551A>G		-1	-1	-1	-1	-1	-1	4551
1	96541583	A	G	PASS	downstream_gene_variant	MODIFIER	LOC111097055	111097055	transcript	XR_002629183.1	pseudogene	-1	n.*2648T>C		-1	-1	-1	-1	-1	-1	2648
1	96541583	A	G	PASS	non_coding_transcript_exon_variant	MODIFIER	LOC111090789	111090789	transcript	XR_002615593.1	pseudogene	2	n.734A>G		-1	-1	-1	-1	-1	-1	0
1	96541816	G	T	PASS	upstream_gene_variant	MODIFIER	LOC111097054	111097054	transcript	XR_002629173.1	pseudogene	-1	n.-4318G>T		-1	-1	-1	-1	-1	-1	4318
1	96541816	G	T	PASS	downstream_gene_variant	MODIFIER	LOC111097055	111097055	transcript	XR_002629183.1	pseudogene	-1	n.*2415C>A		-1	-1	-1	-1	-1	-1	2415
1	96541816	G	T	PASS	intron_variant	MODIFIER	LOC111090789	111090789	transcript	XR_002615593.1	pseudogene	2	n.881-17G>T		-1	-1	-1	-1	-1	-1	0
1	96626295	CTTCCCTGGGGGCCAGGCCCACAGCACCCTCT	C	PASS	intergenic_region	MODIFIER	LOC102156616-LOC111090790	102156616-111090790	intergenic_region	102156616-111090790		-1	n.96626296_96626326delTTCCCTGGGGGCCAGGCCCACAGCACCCTCT		-1	-1	-1	-1	-1	-1	0
1	96645056	G	T	PASS	intergenic_region	MODIFIER	LOC102156616-LOC111090790	102156616-111090790	intergenic_region	102156616-111090790		-1	n.96645056G>T		-1	-1	-1	-1	-1	-1	0
1	96668250	G	A	PASS	intergenic_region	MODIFIER	LOC102156616-LOC111090790	102156616-111090790	intergenic_region	102156616-111090790		-1	n.96668250G>A		-1	-1	-1	-1	-1	-1	0
1	96704070	CACTACACCATCACACATCACACCATCACCATCA	C	PASS	intergenic_region	MODIFIER	LOC111090790-LOC111097059	111090790-111097059	intergenic_region	111090790-111097059		-1	n.96704071_96704103delACTACACCATCACACATCACACCATCACCATCA		-1	-1	-1	-1	-1	-1	0
1	96792155	AC	A	PASS	intergenic_region	MODIFIER	GADD45G-SEMA4D	484198-476350	intergenic_region	484198-476350		-1	n.96792156delC		-1	-1	-1	-1	-1	-1	0
1	108341161	C	CCA	PASS	downstream_gene_variant	MODIFIER	BICRA	612119	transcript	XM_014116569.2	protein_coding	-1	c.*3977_*3978insTG		-1	-1	-1	-1	-1	-1	3083
1	108341161	C	CCA	PASS	intergenic_region	MODIFIER	EHD2-BICRA	484417-612119	intergenic_region	484417-612119		-1	n.108341161_108341162insCA		-1	-1	-1	-1	-1	-1	0
1	109576618	T	A	PASS	intron_variant	MODIFIER	LOC612207	612207	transcript	XM_005616417.3	protein_coding	1	c.25+81T>A		-1	-1	-1	-1	-1	-1	0
1	109576618	T	A	PASS	intron_variant	MODIFIER	LOC612207	612207	transcript	XM_005616419.3	protein_coding	1	c.25+81T>A		-1	-1	-1	-1	-1	-1	0
1	109576618	T	A	PASS	intron_variant	MODIFIER	LOC612207	612207	transcript	XM_005616418.3	protein_coding	1	c.25+81T>A		-1	-1	-1	-1	-1	-1	0
1	109576618	T	A	PASS	intron_variant	MODIFIER	LOC612207	612207	transcript	XM_849943.5	protein_coding	1	c.25+81T>A		-1	-1	-1	-1	-1	-1	0
1	109599266	G	T	PASS	intergenic_region	MODIFIER	LOC612207-PGLYRP1	612207-612209	intergenic_region	612207-612209		-1	n.109599266G>T		-1	-1	-1	-1	-1	-1	0
1	109622940	G	A	PASS	upstream_gene_variant	MODIFIER	MIR769	104795024	transcript	NR_128858.1	pseudogene	-1	n.-4475C>T		-1	-1	-1	-1	-1	-1	4475
1	109622940	G	A	PASS	upstream_gene_variant	MODIFIER	MIR769	104795024	transcript	TRANSCRIPT_104795024	pseudogene	-1	n.-4553C>T		-1	-1	-1	-1	-1	-1	4553
1	109622940	G	A	PASS	downstream_gene_variant	MODIFIER	PGLYRP1	612209	transcript	XM_849945.4	protein_coding	-1	c.*4774G>A		-1	-1	-1	-1	-1	-1	4698
1	109622940	G	A	PASS	intron_variant	MODIFIER	CCDC61	476430	transcript	XM_014119520.2	protein_coding	5	c.720-690C>T		-1	-1	-1	-1	-1	-1	0
1	109622940	G	A	PASS	intron_variant	MODIFIER	CCDC61	476430	transcript	XR_002630873.1	pseudogene	5	n.736-690C>T		-1	-1	-1	-1	-1	-1	0
1	109622940	G	A	PASS	intron_variant	MODIFIER	CCDC61	476430	transcript	XM_022424776.1	protein_coding	5	c.552-690C>T		-1	-1	-1	-1	-1	-1	0
1	109622940	G	A	PASS	intron_variant	MODIFIER	CCDC61	476430	transcript	XM_014119529.2	protein_coding	5	c.576-690C>T		-1	-1	-1	-1	-1	-1	0
1	109622940	G	A	PASS	intron_variant	MODIFIER	CCDC61	476430	transcript	XM_005616420.3	protein_coding	5	c.720-690C>T		-1	-1	-1	-1	-1	-1	0
1	109622940	G	A	PASS	intron_variant	MODIFIER	CCDC61	476430	transcript	XM_014119537.2	protein_coding	5	c.720-690C>T		-1	-1	-1	-1	-1	-1	0
1	109622940	G	A	PASS	intron_variant	MODIFIER	CCDC61	476430	transcript	XR_001317783.2	pseudogene	5	n.736-690C>T		-1	-1	-1	-1	-1	-1	0
1	109622940	G	A	PASS	intron_variant	MODIFIER	CCDC61	476430	transcript	XM_022424769.1	protein_coding	5	c.552-690C>T		-1	-1	-1	-1	-1	-1	0
1	109622940	G	A	PASS	intron_variant	MODIFIER	CCDC61	476430	transcript	XM_022424772.1	protein_coding	5	c.552-690C>T		-1	-1	-1	-1	-1	-1	0
1	109622940	G	A	PASS	intron_variant	MODIFIER	CCDC61	476430	transcript	XM_014119531.2	protein_coding	5	c.552-690C>T		-1	-1	-1	-1	-1	-1	0
1	109622940	G	A	PASS	intron_variant	MODIFIER	CCDC61	476430	transcript	XR_001317779.2	pseudogene	5	n.736-690C>T		-1	-1	-1	-1	-1	-1	0
1	109625840	G	A	PASS	intron_variant	MODIFIER	CCDC61	476430	transcript	XM_014119520.2	protein_coding	5	c.720-3590C>T		-1	-1	-1	-1	-1	-1	0
1	109625840	G	A	PASS	intron_variant	MODIFIER	CCDC61	476430	transcript	XR_002630873.1	pseudogene	5	n.736-3590C>T		-1	-1	-1	-1	-1	-1	0
1	109625840	G	A	PASS	intron_variant	MODIFIER	CCDC61	476430	transcript	XM_022424776.1	protein_coding	5	c.552-3590C>T		-1	-1	-1	-1	-1	-1	0
1	109625840	G	A	PASS	intron_variant	MODIFIER	CCDC61	476430	transcript	XM_014119529.2	protein_coding	5	c.576-3590C>T		-1	-1	-1	-1	-1	-1	0
1	109625840	G	A	PASS	intron_variant	MODIFIER	CCDC61	476430	transcript	XM_005616420.3	protein_coding	5	c.720-3590C>T		-1	-1	-1	-1	-1	-1	0
1	109625840	G	A	PASS	intron_variant	MODIFIER	CCDC61	476430	transcript	XM_014119537.2	protein_coding	5	c.720-3590C>T		-1	-1	-1	-1	-1	-1	0
1	109625840	G	A	PASS	intron_variant	MODIFIER	CCDC61	476430	transcript	XR_001317783.2	pseudogene	5	n.736-3590C>T		-1	-1	-1	-1	-1	-1	0
1	109625840	G	A	PASS	intron_variant	MODIFIER	CCDC61	476430	transcript	XM_022424769.1	protein_coding	5	c.552-3590C>T		-1	-1	-1	-1	-1	-1	0
1	109625840	G	A	PASS	intron_variant	MODIFIER	CCDC61	476430	transcript	XM_022424772.1	protein_coding	5	c.552-3590C>T		-1	-1	-1	-1	-1	-1	0
1	109625840	G	A	PASS	intron_variant	MODIFIER	CCDC61	476430	transcript	XM_014119531.2	protein_coding	5	c.552-3590C>T		-1	-1	-1	-1	-1	-1	0
1	109625840	G	A	PASS	intron_variant	MODIFIER	CCDC61	476430	transcript	XR_001317779.2	pseudogene	5	n.736-3590C>T		-1	-1	-1	-1	-1	-1	0
1	109649737	C	T	PASS	intergenic_region	MODIFIER	CCDC61-NOVA2	476430-612213	intergenic_region	476430-612213		-1	n.109649737C>T		-1	-1	-1	-1	-1	-1	0
1	109654060	G	A	PASS	upstream_gene_variant	MODIFIER	NOVA2	612213	transcript	XM_014116591.2	protein_coding	-1	c.-3633G>A		-1	-1	-1	-1	-1	-1	3633
1	109654060	G	A	PASS	intergenic_region	MODIFIER	CCDC61-NOVA2	476430-612213	intergenic_region	476430-612213		-1	n.109654060G>A		-1	-1	-1	-1	-1	-1	0
1	109674605	G	A	PASS	intron_variant	MODIFIER	NOVA2	612213	transcript	XM_014116591.2	protein_coding	4	c.780+1736G>A		-1	-1	-1	-1	-1	-1	0
1	109967410	T	A	PASS	intron_variant	MODIFIER	GPR4	484440	transcript	XM_005616440.3	protein_coding	1	c.-825-3037T>A		-1	-1	-1	-1	-1	-1	0
1	109967410	T	A	PASS	intron_variant	MODIFIER	GPR4	484440	transcript	XM_005616441.3	protein_coding	1	c.-826+2747T>A		-1	-1	-1	-1	-1	-1	0
1	109996739	A	C	PASS	intron_variant	MODIFIER	LOC484444	484444	transcript	XM_022424878.1	protein_coding	1	c.142+19668A>C		-1	-1	-1	-1	-1	-1	0
1	109996739	A	C	PASS	intron_variant	MODIFIER	LOC484444	484444	transcript	XM_850003.5	protein_coding	1	c.142+19668A>C		-1	-1	-1	-1	-1	-1	0
1	110004061	C	T	PASS	intron_variant	MODIFIER	LOC484444	484444	transcript	XM_022424878.1	protein_coding	1	c.142+26990C>T		-1	-1	-1	-1	-1	-1	0
1	110004061	C	T	PASS	intron_variant	MODIFIER	LOC484444	484444	transcript	XM_850003.5	protein_coding	1	c.143-16747C>T		-1	-1	-1	-1	-1	-1	0
1	110004240	C	T	PASS	intron_variant	MODIFIER	LOC484444	484444	transcript	XM_022424878.1	protein_coding	1	c.142+27169C>T		-1	-1	-1	-1	-1	-1	0
1	110004240	C	T	PASS	intron_variant	MODIFIER	LOC484444	484444	transcript	XM_850003.5	protein_coding	1	c.143-16568C>T		-1	-1	-1	-1	-1	-1	0
1	110085217	C	T	PASS	downstream_gene_variant	MODIFIER	LOC484444	484444	transcript	XM_022424878.1	protein_coding	-1	c.*5338C>T		-1	-1	-1	-1	-1	-1	4965
1	110085217	C	T	PASS	downstream_gene_variant	MODIFIER	FOSB	484445	transcript	NM_001013844.1	protein_coding	-1	c.*3469G>A		-1	-1	-1	-1	-1	-1	3469
1	110085217	C	T	PASS	downstream_gene_variant	MODIFIER	LOC484444	484444	transcript	XM_014119698.2	protein_coding	-1	c.*5338C>T		-1	-1	-1	-1	-1	-1	4965
1	110085217	C	T	PASS	intergenic_region	MODIFIER	LOC484444-FOSB	484444-484445	intergenic_region	484444-484445		-1	n.110085217C>T		-1	-1	-1	-1	-1	-1	0
1	110187499	A	C	PASS	downstream_gene_variant	MODIFIER	KLC3	484448	transcript	XM_541563.6	protein_coding	-1	c.*2893T>G		-1	-1	-1	-1	-1	-1	2753
1	110187499	A	C	PASS	intron_variant	MODIFIER	ERCC2	493995	transcript	XM_541562.6	protein_coding	16	c.1544-74A>C		-1	-1	-1	-1	-1	-1	0
1	110201788	AG	A	PASS	intergenic_region	MODIFIER	KLC3-CKM	484448-476435	intergenic_region	484448-476435		-1	n.110201789delG		-1	-1	-1	-1	-1	-1	0
1	110211972	C	T	PASS	intron_variant	MODIFIER	CKM	476435	transcript	NM_001313776.1	protein_coding	1	c.-19-446C>T		-1	-1	-1	-1	-1	-1	0
1	110366070	G	A	PASS	intron_variant	MODIFIER	PPP1R37	484452	transcript	XM_541567.6	protein_coding	1	c.203-5938C>T		-1	-1	-1	-1	-1	-1	0
1	110366070	G	A	PASS	intron_variant	MODIFIER	PPP1R37	484452	transcript	XM_022424935.1	protein_coding	1	c.104-5938C>T		-1	-1	-1	-1	-1	-1	0
1	110366070	G	A	PASS	intron_variant	MODIFIER	PPP1R37	484452	transcript	XM_022424938.1	protein_coding	1	c.101-5938C>T		-1	-1	-1	-1	-1	-1	0
1	110484188	G	A	PASS	intron_variant	MODIFIER	CLPTM1	484455	transcript	XM_541570.6	protein_coding	4	c.468+1132C>T		-1	-1	-1	-1	-1	-1	0
1	110484188	G	A	PASS	intron_variant	MODIFIER	CLPTM1	484455	transcript	XM_022425000.1	protein_coding	4	c.444+1132C>T		-1	-1	-1	-1	-1	-1	0
1	110646714	G	A	PASS	upstream_gene_variant	MODIFIER	LOC106559819	106559819	transcript	XR_002631149.1	pseudogene	-1	n.-806G>A		-1	-1	-1	-1	-1	-1	806
1	110646714	G	A	PASS	intron_variant	MODIFIER	LOC106559819	106559819	transcript	XR_001317872.2	pseudogene	2	n.727-1569G>A		-1	-1	-1	-1	-1	-1	0
1	110691472	C	T	PASS	5_prime_UTR_premature_start_codon_gain_variant	LOW	CEACAM19	100687409	transcript	XM_003432657.3	protein_coding	1	c.-455G>A		-1	-1	-1	-1	-1	-1	0
1	110691472	C	T	PASS	5_prime_UTR_variant	MODIFIER	CEACAM19	100687409	transcript	XM_003432657.3	protein_coding	1	c.-455G>A		-1	-1	-1	-1	-1	-1	455
1	110691472	C	T	PASS	downstream_gene_variant	MODIFIER	PVR	476439	transcript	XM_005616467.3	protein_coding	-1	c.*6653G>A		-1	-1	-1	-1	-1	-1	4952
1	110691472	C	T	PASS	downstream_gene_variant	MODIFIER	PVR	476439	transcript	XR_291425.3	pseudogene	-1	n.*1434G>A		-1	-1	-1	-1	-1	-1	1434
1	110691472	C	T	PASS	downstream_gene_variant	MODIFIER	PVR	476439	transcript	XR_291426.3	pseudogene	-1	n.*1434G>A		-1	-1	-1	-1	-1	-1	1434
1	111036161	G	A	PASS	downstream_gene_variant	MODIFIER	ZNF235	100685629	transcript	XM_005616483.3	protein_coding	-1	c.*1625G>A		-1	-1	-1	-1	-1	-1	25
1	111036161	G	A	PASS	intergenic_region	MODIFIER	ZNF235-LOC100685703	100685629-100685703	intergenic_region	100685629-100685703		-1	n.111036161G>A		-1	-1	-1	-1	-1	-1	0
1	111215897	T	TTGCCTAAGC	PASS	intron_variant	MODIFIER	ZNF45	484463	transcript	XM_022405583.1	protein_coding	5	c.2274+5197_2274+5198insGCTTAGGCA		-1	-1	-1	-1	-1	-1	0
1	111411915	GATTT	G	PASS	upstream_gene_variant	MODIFIER	SMG9	476444	transcript	XM_022425190.1	protein_coding	-1	c.-7359_-7356delATTT		-1	-1	-1	-1	-1	-1	4481
1	111411915	GATTT	G	PASS	upstream_gene_variant	MODIFIER	SMG9	476444	transcript	XM_022425198.1	protein_coding	-1	c.-7359_-7356delATTT		-1	-1	-1	-1	-1	-1	4480
1	111411915	GATTT	G	PASS	upstream_gene_variant	MODIFIER	SMG9	476444	transcript	XM_022425212.1	protein_coding	-1	c.-9986_-9983delATTT		-1	-1	-1	-1	-1	-1	4481
1	111411915	GATTT	G	PASS	upstream_gene_variant	MODIFIER	SMG9	476444	transcript	XM_022425216.1	protein_coding	-1	c.-9986_-9983delATTT		-1	-1	-1	-1	-1	-1	4481
1	111411915	GATTT	G	PASS	upstream_gene_variant	MODIFIER	SMG9	476444	transcript	XM_005616489.3	protein_coding	-1	c.-7359_-7356delATTT		-1	-1	-1	-1	-1	-1	4482
1	111411915	GATTT	G	PASS	upstream_gene_variant	MODIFIER	SMG9	476444	transcript	XM_533650.6	protein_coding	-1	c.-7359_-7356delATTT		-1	-1	-1	-1	-1	-1	4483
1	111411915	GATTT	G	PASS	upstream_gene_variant	MODIFIER	SMG9	476444	transcript	XM_022425194.1	protein_coding	-1	c.-7359_-7356delATTT		-1	-1	-1	-1	-1	-1	4947
1	111411915	GATTT	G	PASS	downstream_gene_variant	MODIFIER	KCNN4	484464	transcript	XM_014119974.2	protein_coding	-1	c.*5235_*5238delATTT		-1	-1	-1	-1	-1	-1	4304
1	111411915	GATTT	G	PASS	downstream_gene_variant	MODIFIER	KCNN4	484464	transcript	XM_541579.5	protein_coding	-1	c.*5235_*5238delATTT		-1	-1	-1	-1	-1	-1	4673
1	111411915	GATTT	G	PASS	downstream_gene_variant	MODIFIER	KCNN4	484464	transcript	XM_022425230.1	protein_coding	-1	c.*5235_*5238delATTT		-1	-1	-1	-1	-1	-1	4304
1	111411915	GATTT	G	PASS	intron_variant	MODIFIER	LOC102153684	102153684	transcript	XR_291428.3	pseudogene	3	n.381+2289_381+2292delAAAT		-1	-1	-1	-1	-1	-1	0
1	111574215	C	T	PASS	downstream_gene_variant	MODIFIER	XRCC1	476447	transcript	NM_001286982.1	protein_coding	-1	c.*2484C>T		-1	-1	-1	-1	-1	-1	2399
1	111574215	C	T	PASS	downstream_gene_variant	MODIFIER	ZNF575	484469	transcript	XM_005616494.3	protein_coding	-1	c.*2714G>A		-1	-1	-1	-1	-1	-1	2239
1	111574215	C	T	PASS	downstream_gene_variant	MODIFIER	ZNF575	484469	transcript	XM_005616496.3	protein_coding	-1	c.*2714G>A		-1	-1	-1	-1	-1	-1	2239
1	111574215	C	T	PASS	downstream_gene_variant	MODIFIER	ZNF575	484469	transcript	XM_541583.6	protein_coding	-1	c.*2714G>A		-1	-1	-1	-1	-1	-1	2239
1	111574215	C	T	PASS	downstream_gene_variant	MODIFIER	ZNF575	484469	transcript	XM_005616495.3	protein_coding	-1	c.*2714G>A		-1	-1	-1	-1	-1	-1	2239
1	111574215	C	T	PASS	intergenic_region	MODIFIER	XRCC1-ZNF575	476447-484469	intergenic_region	476447-484469		-1	n.111574215C>T		-1	-1	-1	-1	-1	-1	0
1	111644343	C	G	PASS	intergenic_region	MODIFIER	LYPD3-TEX101	484471-612423	intergenic_region	484471-612423		-1	n.111644343C>G		-1	-1	-1	-1	-1	-1	0
1	112149232	C	A	PASS	missense_variant	MODERATE	DEDD2	613012	transcript	XM_850181.5	protein_coding	2	c.308C>A	p.Ala103Glu	473	1959	308	990	103	329	0
1	112149232	C	A	PASS	upstream_gene_variant	MODIFIER	ZNF526	484477	transcript	XM_005616520.3	protein_coding	-1	c.-5141G>T		-1	-1	-1	-1	-1	-1	2714
1	112149232	C	A	PASS	upstream_gene_variant	MODIFIER	ZNF526	484477	transcript	XM_022403358.1	protein_coding	-1	c.-5141G>T		-1	-1	-1	-1	-1	-1	1605
1	112149232	C	A	PASS	upstream_gene_variant	MODIFIER	ZNF526	484477	transcript	XM_005616526.3	protein_coding	-1	c.-5141G>T		-1	-1	-1	-1	-1	-1	1243
1	112149232	C	A	PASS	upstream_gene_variant	MODIFIER	ZNF526	484477	transcript	XM_022403370.1	protein_coding	-1	c.-5141G>T		-1	-1	-1	-1	-1	-1	1179
1	112149232	C	A	PASS	upstream_gene_variant	MODIFIER	ZNF526	484477	transcript	XM_005616524.3	protein_coding	-1	c.-5141G>T		-1	-1	-1	-1	-1	-1	1145
1	112149232	C	A	PASS	upstream_gene_variant	MODIFIER	ZNF526	484477	transcript	XM_022403359.1	protein_coding	-1	c.-5141G>T		-1	-1	-1	-1	-1	-1	954
1	112149232	C	A	PASS	upstream_gene_variant	MODIFIER	ZNF526	484477	transcript	XM_022403361.1	protein_coding	-1	c.-5141G>T		-1	-1	-1	-1	-1	-1	504
1	112149232	C	A	PASS	upstream_gene_variant	MODIFIER	ZNF526	484477	transcript	XM_022403362.1	protein_coding	-1	c.-5141G>T		-1	-1	-1	-1	-1	-1	504
1	112273488	CT	C	PASS	intron_variant	MODIFIER	GRIK5	484480	transcript	NM_001287004.1	protein_coding	1	c.-50-632delT		-1	-1	-1	-1	-1	-1	0
1	112273488	CT	C	PASS	intron_variant	MODIFIER	GRIK5	484480	transcript	XM_022422313.1	protein_coding	1	c.-50-632delT		-1	-1	-1	-1	-1	-1	0
1	112273488	CT	C	PASS	intron_variant	MODIFIER	GRIK5	484480	transcript	XM_541594.7	protein_coding	1	c.-50-632delT		-1	-1	-1	-1	-1	-1	0
1	112465897	A	G	PASS	upstream_gene_variant	MODIFIER	LOC612469	612469	transcript	XM_022403503.1	protein_coding	-1	c.-237T>C		-1	-1	-1	-1	-1	-1	237	WARNING_TRANSCRIPT_NO_START_CODON
1	112465897	A	G	PASS	intergenic_region	MODIFIER	LOC612469-LOC612471	612469-612471	intergenic_region	612469-612471		-1	n.112465897A>G		-1	-1	-1	-1	-1	-1	0
1	112469353	C	T	PASS	upstream_gene_variant	MODIFIER	LOC612469	612469	transcript	XM_022403503.1	protein_coding	-1	c.-3693G>A		-1	-1	-1	-1	-1	-1	3693	WARNING_TRANSCRIPT_NO_START_CODON
1	112469353	C	T	PASS	intergenic_region	MODIFIER	LOC612469-LOC612471	612469-612471	intergenic_region	612469-612471		-1	n.112469353C>T		-1	-1	-1	-1	-1	-1	0
1	112487078	G	A	PASS	intron_variant	MODIFIER	LOC612471	612471	transcript	XM_022403476.1	protein_coding	5	c.639+82C>T		-1	-1	-1	-1	-1	-1	0
1	112733598	C	CAG	PASS	downstream_gene_variant	MODIFIER	CYP2S1	484491	transcript	XM_541605.4	protein_coding	-1	c.*3110_*3111insCT		-1	-1	-1	-1	-1	-1	1987
1	112733598	C	CAG	PASS	downstream_gene_variant	MODIFIER	CYP2S1	484491	transcript	XM_022425478.1	protein_coding	-1	c.*3447_*3448insCT		-1	-1	-1	-1	-1	-1	3158
1	112733598	C	CAG	PASS	intergenic_region	MODIFIER	AXL-CYP2S1	484490-484491	intergenic_region	484490-484491		-1	n.112733598_112733599insAG		-1	-1	-1	-1	-1	-1	0
1	112884949	T	TG	PASS	downstream_gene_variant	MODIFIER	LOC484492	484492	transcript	XM_541606.4	protein_coding	-1	c.*1478_*1479insG		-1	-1	-1	-1	-1	-1	1330
1	112884949	T	TG	PASS	downstream_gene_variant	MODIFIER	LOC111090838	111090838	transcript	XR_002615640.1	pseudogene	-1	n.*2951_*2952insC		-1	-1	-1	-1	-1	-1	2951
1	112884949	T	TG	PASS	intergenic_region	MODIFIER	LOC484492-LOC111090838	484492-111090838	intergenic_region	484492-111090838		-1	n.112884949_112884950insG		-1	-1	-1	-1	-1	-1	0
1	113173002	C	T	PASS	intron_variant	MODIFIER	SPTBN4	484499	transcript	XM_541613.6	protein_coding	31	c.6339+153G>A		-1	-1	-1	-1	-1	-1	0
1	116716650	T	C	PASS	upstream_gene_variant	MODIFIER	LOC102155339	102155339	transcript	XM_022406688.1	protein_coding	-1	c.-900A>G		-1	-1	-1	-1	-1	-1	344
1	116716650	T	C	PASS	intergenic_region	MODIFIER	LOC102155339-LRFN3	102155339-100688169	intergenic_region	102155339-100688169		-1	n.116716650T>C		-1	-1	-1	-1	-1	-1	0
2	5546428	C	CAGAG	PASS	intron_variant	MODIFIER	LOC607770	607770	transcript	XM_022415115.1	protein_coding	6	c.1143+4599_1143+4600insCTCT		-1	-1	-1	-1	-1	-1	0
2	5546428	C	CAGAG	PASS	intron_variant	MODIFIER	LOC607770	607770	transcript	XM_022415122.1	protein_coding	6	c.1143+4599_1143+4600insCTCT		-1	-1	-1	-1	-1	-1	0
2	5546428	C	CAGAG	PASS	intron_variant	MODIFIER	LOC607770	607770	transcript	XM_022415124.1	protein_coding	6	c.1143+4599_1143+4600insCTCT		-1	-1	-1	-1	-1	-1	0
2	5546428	C	CAGAG	PASS	intron_variant	MODIFIER	LOC607770	607770	transcript	XM_022415119.1	protein_coding	6	c.1143+4599_1143+4600insCTCT		-1	-1	-1	-1	-1	-1	0
2	5547156	G	T	PASS	intron_variant	MODIFIER	LOC607770	607770	transcript	XM_022415115.1	protein_coding	6	c.1143+3872C>A		-1	-1	-1	-1	-1	-1	0
2	5547156	G	T	PASS	intron_variant	MODIFIER	LOC607770	607770	transcript	XM_022415122.1	protein_coding	6	c.1143+3872C>A		-1	-1	-1	-1	-1	-1	0
2	5547156	G	T	PASS	intron_variant	MODIFIER	LOC607770	607770	transcript	XM_022415124.1	protein_coding	6	c.1143+3872C>A		-1	-1	-1	-1	-1	-1	0
2	5547156	G	T	PASS	intron_variant	MODIFIER	LOC607770	607770	transcript	XM_022415119.1	protein_coding	6	c.1143+3872C>A		-1	-1	-1	-1	-1	-1	0
2	5549088	T	TG	PASS	intron_variant	MODIFIER	LOC607770	607770	transcript	XM_022415115.1	protein_coding	6	c.1143+1939_1143+1940insC		-1	-1	-1	-1	-1	-1	0
2	5549088	T	TG	PASS	intron_variant	MODIFIER	LOC607770	607770	transcript	XM_022415122.1	protein_coding	6	c.1143+1939_1143+1940insC		-1	-1	-1	-1	-1	-1	0
2	5549088	T	TG	PASS	intron_variant	MODIFIER	LOC607770	607770	transcript	XM_022415124.1	protein_coding	6	c.1143+1939_1143+1940insC		-1	-1	-1	-1	-1	-1	0
2	5549088	T	TG	PASS	intron_variant	MODIFIER	LOC607770	607770	transcript	XM_022415119.1	protein_coding	6	c.1143+1939_1143+1940insC		-1	-1	-1	-1	-1	-1	0
2	5614671	A	T	PASS	downstream_gene_variant	MODIFIER	LOC111094389	111094389	transcript	XR_002623629.1	pseudogene	-1	n.*3596T>A		-1	-1	-1	-1	-1	-1	3596
2	5614671	A	T	PASS	intergenic_region	MODIFIER	LOC607770-LOC111094389	607770-111094389	intergenic_region	607770-111094389		-1	n.5614671A>T		-1	-1	-1	-1	-1	-1	0
2	5616307	C	T	PASS	downstream_gene_variant	MODIFIER	LOC111094389	111094389	transcript	XR_002623629.1	pseudogene	-1	n.*1960G>A		-1	-1	-1	-1	-1	-1	1960
2	5616307	C	T	PASS	intergenic_region	MODIFIER	LOC607770-LOC111094389	607770-111094389	intergenic_region	607770-111094389		-1	n.5616307C>T		-1	-1	-1	-1	-1	-1	0
2	5624111	T	C	PASS	downstream_gene_variant	MODIFIER	LOC111091106	111091106	transcript	XM_022405927.1	protein_coding	-1	c.*4990A>G		-1	-1	-1	-1	-1	-1	4990
2	5624111	T	C	PASS	intron_variant	MODIFIER	LOC111094389	111094389	transcript	XR_002623629.1	pseudogene	1	n.102+1127A>G		-1	-1	-1	-1	-1	-1	0
2	5626171	A	ATTT	PASS	upstream_gene_variant	MODIFIER	LOC111094389	111094389	transcript	XR_002623629.1	pseudogene	-1	n.-833_-832insAAA		-1	-1	-1	-1	-1	-1	833
2	5626171	A	ATTT	PASS	downstream_gene_variant	MODIFIER	LOC111091106	111091106	transcript	XM_022405927.1	protein_coding	-1	c.*2929_*2930insAAA		-1	-1	-1	-1	-1	-1	2929
2	5626171	A	ATTT	PASS	intergenic_region	MODIFIER	LOC111094389-LOC111091106	111094389-111091106	intergenic_region	111094389-111091106		-1	n.5626171_5626172insTTT		-1	-1	-1	-1	-1	-1	0
2	5626398	C	A	PASS	upstream_gene_variant	MODIFIER	LOC111094389	111094389	transcript	XR_002623629.1	pseudogene	-1	n.-1059G>T		-1	-1	-1	-1	-1	-1	1059
2	5626398	C	A	PASS	downstream_gene_variant	MODIFIER	LOC111091106	111091106	transcript	XM_022405927.1	protein_coding	-1	c.*2703G>T		-1	-1	-1	-1	-1	-1	2703
2	5626398	C	A	PASS	intergenic_region	MODIFIER	LOC111094389-LOC111091106	111094389-111091106	intergenic_region	111094389-111091106		-1	n.5626398C>A		-1	-1	-1	-1	-1	-1	0
2	5627981	G	A	PASS	upstream_gene_variant	MODIFIER	LOC111094389	111094389	transcript	XR_002623629.1	pseudogene	-1	n.-2642C>T		-1	-1	-1	-1	-1	-1	2642
2	5627981	G	A	PASS	downstream_gene_variant	MODIFIER	LOC111091106	111091106	transcript	XM_022405927.1	protein_coding	-1	c.*1120C>T		-1	-1	-1	-1	-1	-1	1120
2	5627981	G	A	PASS	intergenic_region	MODIFIER	LOC111094389-LOC111091106	111094389-111091106	intergenic_region	111094389-111091106		-1	n.5627981G>A		-1	-1	-1	-1	-1	-1	0
2	5631780	T	C	PASS	intron_variant	MODIFIER	LOC111091106	111091106	transcript	XM_022405927.1	protein_coding	6	c.939+781A>G		-1	-1	-1	-1	-1	-1	0
2	5635874	CT	C	PASS	intron_variant	MODIFIER	LOC111091106	111091106	transcript	XM_022405927.1	protein_coding	4	c.651-2869delA		-1	-1	-1	-1	-1	-1	0
2	5641811	C	T	PASS	intron_variant	MODIFIER	LOC111091106	111091106	transcript	XM_022405927.1	protein_coding	4	c.650+4772G>A		-1	-1	-1	-1	-1	-1	0
2	5651662	T	TA	PASS	intron_variant	MODIFIER	LOC111091106	111091106	transcript	XM_022405927.1	protein_coding	3	c.547-4977_547-4976insT		-1	-1	-1	-1	-1	-1	0
2	5671974	G	GAAAGGAA	PASS	intron_variant	MODIFIER	LOC111091106	111091106	transcript	XM_022405927.1	protein_coding	3	c.547-25289_547-25288insTTCCTTT		-1	-1	-1	-1	-1	-1	0
2	5679578	G	A	PASS	upstream_gene_variant	MODIFIER	LOC607477	607477	transcript	607477	pseudogene	-1	n.-322C>T		-1	-1	-1	-1	-1	-1	322
2	5679578	G	A	PASS	intron_variant	MODIFIER	LOC111091106	111091106	transcript	XM_022405927.1	protein_coding	3	c.547-32892C>T		-1	-1	-1	-1	-1	-1	0
2	5680097	A	G	PASS	upstream_gene_variant	MODIFIER	LOC607477	607477	transcript	607477	pseudogene	-1	n.-841T>C		-1	-1	-1	-1	-1	-1	841
2	5680097	A	G	PASS	downstream_gene_variant	MODIFIER	LOC102155848	102155848	transcript	XR_002623613.1	pseudogene	-1	n.*4515T>C		-1	-1	-1	-1	-1	-1	4515
2	5680097	A	G	PASS	intron_variant	MODIFIER	LOC111091106	111091106	transcript	XM_022405927.1	protein_coding	3	c.547-33411T>C		-1	-1	-1	-1	-1	-1	0
2	5696119	T	C	PASS	intron_variant	MODIFIER	LOC111091106	111091106	transcript	XM_022405927.1	protein_coding	3	c.547-49433A>G		-1	-1	-1	-1	-1	-1	0
2	5696119	T	C	PASS	intron_variant	MODIFIER	LOC102155848	102155848	transcript	XR_002623587.1	pseudogene	5	n.478+2222A>G		-1	-1	-1	-1	-1	-1	0
2	5696119	T	C	PASS	intron_variant	MODIFIER	LOC102155848	102155848	transcript	XR_002623613.1	pseudogene	4	n.324+3470A>G		-1	-1	-1	-1	-1	-1	0
2	5696119	T	C	PASS	intron_variant	MODIFIER	LOC102155848	102155848	transcript	XR_002623595.1	pseudogene	4	n.324+3470A>G		-1	-1	-1	-1	-1	-1	0
2	5696119	T	C	PASS	intron_variant	MODIFIER	LOC102155848	102155848	transcript	XR_002623610.1	pseudogene	5	n.478+2222A>G		-1	-1	-1	-1	-1	-1	0
2	5696119	T	C	PASS	intron_variant	MODIFIER	LOC102155848	102155848	transcript	XR_002623618.1	pseudogene	4	n.324+3470A>G		-1	-1	-1	-1	-1	-1	0
2	5696119	T	C	PASS	intron_variant	MODIFIER	LOC102155848	102155848	transcript	XR_002623585.1	pseudogene	4	n.324+3470A>G		-1	-1	-1	-1	-1	-1	0
2	5696119	T	C	PASS	intron_variant	MODIFIER	LOC102155848	102155848	transcript	XR_002623599.1	pseudogene	4	n.324+3470A>G		-1	-1	-1	-1	-1	-1	0
2	5696119	T	C	PASS	intron_variant	MODIFIER	LOC102155848	102155848	transcript	XR_002623607.1	pseudogene	3	n.309+3470A>G		-1	-1	-1	-1	-1	-1	0
2	5697498	T	C	PASS	intron_variant	MODIFIER	LOC111091106	111091106	transcript	XM_022405927.1	protein_coding	3	c.547-50812A>G		-1	-1	-1	-1	-1	-1	0
2	5697498	T	C	PASS	intron_variant	MODIFIER	LOC102155848	102155848	transcript	XR_002623587.1	pseudogene	5	n.478+843A>G		-1	-1	-1	-1	-1	-1	0
2	5697498	T	C	PASS	intron_variant	MODIFIER	LOC102155848	102155848	transcript	XR_002623613.1	pseudogene	4	n.324+2091A>G		-1	-1	-1	-1	-1	-1	0
2	5697498	T	C	PASS	intron_variant	MODIFIER	LOC102155848	102155848	transcript	XR_002623595.1	pseudogene	4	n.324+2091A>G		-1	-1	-1	-1	-1	-1	0
2	5697498	T	C	PASS	intron_variant	MODIFIER	LOC102155848	102155848	transcript	XR_002623610.1	pseudogene	5	n.478+843A>G		-1	-1	-1	-1	-1	-1	0
2	5697498	T	C	PASS	intron_variant	MODIFIER	LOC102155848	102155848	transcript	XR_002623618.1	pseudogene	4	n.324+2091A>G		-1	-1	-1	-1	-1	-1	0
2	5697498	T	C	PASS	intron_variant	MODIFIER	LOC102155848	102155848	transcript	XR_002623585.1	pseudogene	4	n.324+2091A>G		-1	-1	-1	-1	-1	-1	0
2	5697498	T	C	PASS	intron_variant	MODIFIER	LOC102155848	102155848	transcript	XR_002623599.1	pseudogene	4	n.324+2091A>G		-1	-1	-1	-1	-1	-1	0
2	5697498	T	C	PASS	intron_variant	MODIFIER	LOC102155848	102155848	transcript	XR_002623607.1	pseudogene	3	n.309+2091A>G		-1	-1	-1	-1	-1	-1	0
2	5701144	G	C	PASS	intron_variant	MODIFIER	LOC111091106	111091106	transcript	XM_022405927.1	protein_coding	3	c.547-54458C>G		-1	-1	-1	-1	-1	-1	0
2	5701144	G	C	PASS	intron_variant	MODIFIER	LOC102155848	102155848	transcript	XR_002623587.1	pseudogene	3	n.197-1428C>G		-1	-1	-1	-1	-1	-1	0
2	5701144	G	C	PASS	intron_variant	MODIFIER	LOC102155848	102155848	transcript	XR_002623613.1	pseudogene	3	n.197-1428C>G		-1	-1	-1	-1	-1	-1	0
2	5701144	G	C	PASS	intron_variant	MODIFIER	LOC102155848	102155848	transcript	XR_002623595.1	pseudogene	3	n.197-1428C>G		-1	-1	-1	-1	-1	-1	0
2	5701144	G	C	PASS	intron_variant	MODIFIER	LOC102155848	102155848	transcript	XR_002623610.1	pseudogene	3	n.197-1428C>G		-1	-1	-1	-1	-1	-1	0
2	5701144	G	C	PASS	intron_variant	MODIFIER	LOC102155848	102155848	transcript	XR_002623618.1	pseudogene	3	n.197-1428C>G		-1	-1	-1	-1	-1	-1	0
2	5701144	G	C	PASS	intron_variant	MODIFIER	LOC102155848	102155848	transcript	XR_002623585.1	pseudogene	3	n.197-1428C>G		-1	-1	-1	-1	-1	-1	0
2	5701144	G	C	PASS	intron_variant	MODIFIER	LOC102155848	102155848	transcript	XR_002623599.1	pseudogene	3	n.197-1428C>G		-1	-1	-1	-1	-1	-1	0
2	5701144	G	C	PASS	intron_variant	MODIFIER	LOC102155848	102155848	transcript	XR_002623607.1	pseudogene	2	n.182-1428C>G		-1	-1	-1	-1	-1	-1	0
2	5704166	T	TAAAAAAA	PASS	intron_variant	MODIFIER	LOC111091106	111091106	transcript	XM_022405927.1	protein_coding	3	c.547-57481_547-57480insTTTTTTT		-1	-1	-1	-1	-1	-1	0
2	5704166	T	TAAAAAAA	PASS	intron_variant	MODIFIER	LOC102155848	102155848	transcript	XR_002623587.1	pseudogene	3	n.196+91_196+92insTTTTTTT		-1	-1	-1	-1	-1	-1	0
2	5704166	T	TAAAAAAA	PASS	intron_variant	MODIFIER	LOC102155848	102155848	transcript	XR_002623613.1	pseudogene	3	n.196+91_196+92insTTTTTTT		-1	-1	-1	-1	-1	-1	0
2	5704166	T	TAAAAAAA	PASS	intron_variant	MODIFIER	LOC102155848	102155848	transcript	XR_002623595.1	pseudogene	3	n.196+91_196+92insTTTTTTT		-1	-1	-1	-1	-1	-1	0
2	5704166	T	TAAAAAAA	PASS	intron_variant	MODIFIER	LOC102155848	102155848	transcript	XR_002623610.1	pseudogene	3	n.196+91_196+92insTTTTTTT		-1	-1	-1	-1	-1	-1	0
2	5704166	T	TAAAAAAA	PASS	intron_variant	MODIFIER	LOC102155848	102155848	transcript	XR_002623618.1	pseudogene	3	n.196+91_196+92insTTTTTTT		-1	-1	-1	-1	-1	-1	0
2	5704166	T	TAAAAAAA	PASS	intron_variant	MODIFIER	LOC102155848	102155848	transcript	XR_002623585.1	pseudogene	3	n.196+91_196+92insTTTTTTT		-1	-1	-1	-1	-1	-1	0
2	5704166	T	TAAAAAAA	PASS	intron_variant	MODIFIER	LOC102155848	102155848	transcript	XR_002623599.1	pseudogene	3	n.196+91_196+92insTTTTTTT		-1	-1	-1	-1	-1	-1	0
2	5704166	T	TAAAAAAA	PASS	intron_variant	MODIFIER	LOC102155848	102155848	transcript	XR_002623607.1	pseudogene	2	n.181+91_181+92insTTTTTTT		-1	-1	-1	-1	-1	-1	0
2	5705829	G	A	PASS	upstream_gene_variant	MODIFIER	LOC102155848	102155848	transcript	XR_002623587.1	pseudogene	-1	n.-725C>T		-1	-1	-1	-1	-1	-1	725
2	5705829	G	A	PASS	upstream_gene_variant	MODIFIER	LOC102155848	102155848	transcript	XR_002623613.1	pseudogene	-1	n.-725C>T		-1	-1	-1	-1	-1	-1	725
2	5705829	G	A	PASS	upstream_gene_variant	MODIFIER	LOC102155848	102155848	transcript	XR_002623595.1	pseudogene	-1	n.-725C>T		-1	-1	-1	-1	-1	-1	725
2	5705829	G	A	PASS	upstream_gene_variant	MODIFIER	LOC102155848	102155848	transcript	XR_002623610.1	pseudogene	-1	n.-725C>T		-1	-1	-1	-1	-1	-1	725
2	5705829	G	A	PASS	upstream_gene_variant	MODIFIER	LOC102155848	102155848	transcript	XR_002623618.1	pseudogene	-1	n.-725C>T		-1	-1	-1	-1	-1	-1	725
2	5705829	G	A	PASS	upstream_gene_variant	MODIFIER	LOC102155848	102155848	transcript	XR_002623585.1	pseudogene	-1	n.-725C>T		-1	-1	-1	-1	-1	-1	725
2	5705829	G	A	PASS	upstream_gene_variant	MODIFIER	LOC102155848	102155848	transcript	XR_002623599.1	pseudogene	-1	n.-725C>T		-1	-1	-1	-1	-1	-1	725
2	5705829	G	A	PASS	upstream_gene_variant	MODIFIER	LOC102155848	102155848	transcript	XR_002623607.1	pseudogene	-1	n.-709C>T		-1	-1	-1	-1	-1	-1	709
2	5705829	G	A	PASS	intron_variant	MODIFIER	LOC111091106	111091106	transcript	XM_022405927.1	protein_coding	3	c.547-59143C>T		-1	-1	-1	-1	-1	-1	0
2	5705885	C	T	PASS	upstream_gene_variant	MODIFIER	LOC102155848	102155848	transcript	XR_002623587.1	pseudogene	-1	n.-781G>A		-1	-1	-1	-1	-1	-1	781
2	5705885	C	T	PASS	upstream_gene_variant	MODIFIER	LOC102155848	102155848	transcript	XR_002623613.1	pseudogene	-1	n.-781G>A		-1	-1	-1	-1	-1	-1	781
2	5705885	C	T	PASS	upstream_gene_variant	MODIFIER	LOC102155848	102155848	transcript	XR_002623595.1	pseudogene	-1	n.-781G>A		-1	-1	-1	-1	-1	-1	781
2	5705885	C	T	PASS	upstream_gene_variant	MODIFIER	LOC102155848	102155848	transcript	XR_002623610.1	pseudogene	-1	n.-781G>A		-1	-1	-1	-1	-1	-1	781
2	5705885	C	T	PASS	upstream_gene_variant	MODIFIER	LOC102155848	102155848	transcript	XR_002623618.1	pseudogene	-1	n.-781G>A		-1	-1	-1	-1	-1	-1	781
2	5705885	C	T	PASS	upstream_gene_variant	MODIFIER	LOC102155848	102155848	transcript	XR_002623585.1	pseudogene	-1	n.-781G>A		-1	-1	-1	-1	-1	-1	781
2	5705885	C	T	PASS	upstream_gene_variant	MODIFIER	LOC102155848	102155848	transcript	XR_002623599.1	pseudogene	-1	n.-781G>A		-1	-1	-1	-1	-1	-1	781
2	5705885	C	T	PASS	upstream_gene_variant	MODIFIER	LOC102155848	102155848	transcript	XR_002623607.1	pseudogene	-1	n.-765G>A		-1	-1	-1	-1	-1	-1	765
2	5705885	C	T	PASS	intron_variant	MODIFIER	LOC111091106	111091106	transcript	XM_022405927.1	protein_coding	3	c.547-59199G>A		-1	-1	-1	-1	-1	-1	0
2	5708840	A	C	PASS	upstream_gene_variant	MODIFIER	LOC102155848	102155848	transcript	XR_002623587.1	pseudogene	-1	n.-3736T>G		-1	-1	-1	-1	-1	-1	3736
2	5708840	A	C	PASS	upstream_gene_variant	MODIFIER	LOC102155848	102155848	transcript	XR_002623613.1	pseudogene	-1	n.-3736T>G		-1	-1	-1	-1	-1	-1	3736
2	5708840	A	C	PASS	upstream_gene_variant	MODIFIER	LOC102155848	102155848	transcript	XR_002623595.1	pseudogene	-1	n.-3736T>G		-1	-1	-1	-1	-1	-1	3736
2	5708840	A	C	PASS	upstream_gene_variant	MODIFIER	LOC102155848	102155848	transcript	XR_002623610.1	pseudogene	-1	n.-3736T>G		-1	-1	-1	-1	-1	-1	3736
2	5708840	A	C	PASS	upstream_gene_variant	MODIFIER	LOC102155848	102155848	transcript	XR_002623618.1	pseudogene	-1	n.-3736T>G		-1	-1	-1	-1	-1	-1	3736
2	5708840	A	C	PASS	upstream_gene_variant	MODIFIER	LOC102155848	102155848	transcript	XR_002623585.1	pseudogene	-1	n.-3736T>G		-1	-1	-1	-1	-1	-1	3736
2	5708840	A	C	PASS	upstream_gene_variant	MODIFIER	LOC102155848	102155848	transcript	XR_002623599.1	pseudogene	-1	n.-3736T>G		-1	-1	-1	-1	-1	-1	3736
2	5708840	A	C	PASS	upstream_gene_variant	MODIFIER	LOC102155848	102155848	transcript	XR_002623607.1	pseudogene	-1	n.-3720T>G		-1	-1	-1	-1	-1	-1	3720
2	5708840	A	C	PASS	intron_variant	MODIFIER	LOC111091106	111091106	transcript	XM_022405927.1	protein_coding	3	c.547-62154T>G		-1	-1	-1	-1	-1	-1	0
2	5709697	C	CT	PASS	upstream_gene_variant	MODIFIER	LOC102155848	102155848	transcript	XR_002623587.1	pseudogene	-1	n.-4594_-4593insA		-1	-1	-1	-1	-1	-1	4594
2	5709697	C	CT	PASS	upstream_gene_variant	MODIFIER	LOC102155848	102155848	transcript	XR_002623613.1	pseudogene	-1	n.-4594_-4593insA		-1	-1	-1	-1	-1	-1	4594
2	5709697	C	CT	PASS	upstream_gene_variant	MODIFIER	LOC102155848	102155848	transcript	XR_002623595.1	pseudogene	-1	n.-4594_-4593insA		-1	-1	-1	-1	-1	-1	4594
2	5709697	C	CT	PASS	upstream_gene_variant	MODIFIER	LOC102155848	102155848	transcript	XR_002623610.1	pseudogene	-1	n.-4594_-4593insA		-1	-1	-1	-1	-1	-1	4594
2	5709697	C	CT	PASS	upstream_gene_variant	MODIFIER	LOC102155848	102155848	transcript	XR_002623618.1	pseudogene	-1	n.-4594_-4593insA		-1	-1	-1	-1	-1	-1	4594
2	5709697	C	CT	PASS	upstream_gene_variant	MODIFIER	LOC102155848	102155848	transcript	XR_002623585.1	pseudogene	-1	n.-4594_-4593insA		-1	-1	-1	-1	-1	-1	4594
2	5709697	C	CT	PASS	upstream_gene_variant	MODIFIER	LOC102155848	102155848	transcript	XR_002623599.1	pseudogene	-1	n.-4594_-4593insA		-1	-1	-1	-1	-1	-1	4594
2	5709697	C	CT	PASS	upstream_gene_variant	MODIFIER	LOC102155848	102155848	transcript	XR_002623607.1	pseudogene	-1	n.-4578_-4577insA		-1	-1	-1	-1	-1	-1	4578
2	5709697	C	CT	PASS	intron_variant	MODIFIER	LOC111091106	111091106	transcript	XM_022405927.1	protein_coding	3	c.547-63012_547-63011insA		-1	-1	-1	-1	-1	-1	0
2	5714575	T	C	PASS	intron_variant	MODIFIER	LOC111091106	111091106	transcript	XM_022405927.1	protein_coding	3	c.547-67889A>G		-1	-1	-1	-1	-1	-1	0
2	5715069	AAAAG	A	PASS	intron_variant	MODIFIER	LOC111091106	111091106	transcript	XM_022405927.1	protein_coding	3	c.547-68387_547-68384delCTTT		-1	-1	-1	-1	-1	-1	0
2	5715989	A	C	PASS	intron_variant	MODIFIER	LOC111091106	111091106	transcript	XM_022405927.1	protein_coding	3	c.547-69303T>G		-1	-1	-1	-1	-1	-1	0
2	5716705	C	T	PASS	intron_variant	MODIFIER	LOC111091106	111091106	transcript	XM_022405927.1	protein_coding	3	c.547-70019G>A		-1	-1	-1	-1	-1	-1	0
2	5721723	A	T	PASS	intron_variant	MODIFIER	LOC111091106	111091106	transcript	XM_022405927.1	protein_coding	3	c.547-75037T>A		-1	-1	-1	-1	-1	-1	0
2	5722068	C	A	PASS	intron_variant	MODIFIER	LOC111091106	111091106	transcript	XM_022405927.1	protein_coding	3	c.547-75382G>T		-1	-1	-1	-1	-1	-1	0
2	5729855	TG	T	PASS	intron_variant	MODIFIER	LOC111091106	111091106	transcript	XM_022405927.1	protein_coding	3	c.547-83170delC		-1	-1	-1	-1	-1	-1	0
2	5731725	CA	C	PASS	intron_variant	MODIFIER	LOC111091106	111091106	transcript	XM_022405927.1	protein_coding	3	c.547-85040delT		-1	-1	-1	-1	-1	-1	0
2	5742235	A	AAAAG	PASS	intron_variant	MODIFIER	LOC111091106	111091106	transcript	XM_022405927.1	protein_coding	3	c.547-95550_547-95549insCTTT		-1	-1	-1	-1	-1	-1	0
2	5757576	G	C	PASS	intron_variant	MODIFIER	LOC111091106	111091106	transcript	XM_022405927.1	protein_coding	3	c.547-110890C>G		-1	-1	-1	-1	-1	-1	0
2	5757576	G	C	PASS	non_coding_transcript_exon_variant	MODIFIER	LOC100856300	100856300	transcript	100856300	pseudogene	1	n.1356C>G		-1	-1	-1	-1	-1	-1	0
2	5757964	G	T	PASS	intron_variant	MODIFIER	LOC111091106	111091106	transcript	XM_022405927.1	protein_coding	3	c.547-111278C>A		-1	-1	-1	-1	-1	-1	0
2	5757964	G	T	PASS	non_coding_transcript_exon_variant	MODIFIER	LOC100856300	100856300	transcript	100856300	pseudogene	1	n.968C>A		-1	-1	-1	-1	-1	-1	0
2	5757979	C	T	PASS	intron_variant	MODIFIER	LOC111091106	111091106	transcript	XM_022405927.1	protein_coding	3	c.547-111293G>A		-1	-1	-1	-1	-1	-1	0
2	5757979	C	T	PASS	non_coding_transcript_exon_variant	MODIFIER	LOC100856300	100856300	transcript	100856300	pseudogene	1	n.953G>A		-1	-1	-1	-1	-1	-1	0
2	5758184	G	A	PASS	intron_variant	MODIFIER	LOC111091106	111091106	transcript	XM_022405927.1	protein_coding	3	c.547-111498C>T		-1	-1	-1	-1	-1	-1	0
2	5758184	G	A	PASS	non_coding_transcript_exon_variant	MODIFIER	LOC100856300	100856300	transcript	100856300	pseudogene	1	n.748C>T		-1	-1	-1	-1	-1	-1	0
2	5762990	G	A	PASS	upstream_gene_variant	MODIFIER	LOC100856300	100856300	transcript	100856300	pseudogene	-1	n.-4059C>T		-1	-1	-1	-1	-1	-1	4059
2	5762990	G	A	PASS	intron_variant	MODIFIER	LOC111091106	111091106	transcript	XM_022405927.1	protein_coding	3	c.547-116304C>T		-1	-1	-1	-1	-1	-1	0
2	5770272	T	C	PASS	intron_variant	MODIFIER	LOC111091106	111091106	transcript	XM_022405927.1	protein_coding	3	c.547-123586A>G		-1	-1	-1	-1	-1	-1	0
2	5770559	G	A	PASS	intron_variant	MODIFIER	LOC111091106	111091106	transcript	XM_022405927.1	protein_coding	3	c.547-123873C>T		-1	-1	-1	-1	-1	-1	0
2	5804045	CTG	C	PASS	intron_variant	MODIFIER	LOC111091106	111091106	transcript	XM_022405927.1	protein_coding	3	c.547-157361_547-157360delCA		-1	-1	-1	-1	-1	-1	0
2	5859221	TTA	T	PASS	intron_variant	MODIFIER	LOC111091106	111091106	transcript	XM_022405927.1	protein_coding	3	c.547-212537_547-212536delTA		-1	-1	-1	-1	-1	-1	0
2	5859221	TTA	T	PASS	intron_variant	MODIFIER	LOC106560062	106560062	transcript	XR_002623664.1	pseudogene	1	n.407-3963_407-3962delTA		-1	-1	-1	-1	-1	-1	0
2	5859221	TTA	T	PASS	intron_variant	MODIFIER	LOC106560062	106560062	transcript	XR_001318331.2	pseudogene	1	n.223-3963_223-3962delTA		-1	-1	-1	-1	-1	-1	0
2	17833560	T	A	PASS	intron_variant	MODIFIER	MPP7	487080	transcript	XM_005617061.3	protein_coding	1	c.-126+40205T>A		-1	-1	-1	-1	-1	-1	0
2	17833560	T	A	PASS	intron_variant	MODIFIER	MPP7	487080	transcript	XM_022407197.1	protein_coding	1	c.-126+40205T>A		-1	-1	-1	-1	-1	-1	0
2	17833560	T	A	PASS	intron_variant	MODIFIER	MPP7	487080	transcript	XM_022407215.1	protein_coding	1	c.-126+40205T>A		-1	-1	-1	-1	-1	-1	0
2	17833560	T	A	PASS	intron_variant	MODIFIER	MPP7	487080	transcript	XM_014122122.2	protein_coding	1	c.-126+40205T>A		-1	-1	-1	-1	-1	-1	0
2	17833560	T	A	PASS	intron_variant	MODIFIER	MPP7	487080	transcript	XM_005617062.3	protein_coding	1	c.-126+40205T>A		-1	-1	-1	-1	-1	-1	0
2	17833560	T	A	PASS	intron_variant	MODIFIER	MPP7	487080	transcript	XM_014122130.2	protein_coding	1	c.-286+40205T>A		-1	-1	-1	-1	-1	-1	0
2	17833560	T	A	PASS	intron_variant	MODIFIER	MPP7	487080	transcript	XM_014122134.2	protein_coding	1	c.-126+40205T>A		-1	-1	-1	-1	-1	-1	0
2	17833560	T	A	PASS	intron_variant	MODIFIER	MPP7	487080	transcript	XM_022407225.1	protein_coding	1	c.-126+40205T>A		-1	-1	-1	-1	-1	-1	0
2	17833560	T	A	PASS	intron_variant	MODIFIER	MPP7	487080	transcript	XM_005617063.3	protein_coding	1	c.-126+40205T>A		-1	-1	-1	-1	-1	-1	0
2	17833560	T	A	PASS	intron_variant	MODIFIER	MPP7	487080	transcript	XM_005617064.3	protein_coding	1	c.-126+40205T>A		-1	-1	-1	-1	-1	-1	0
2	17833560	T	A	PASS	intron_variant	MODIFIER	MPP7	487080	transcript	XM_014122121.2	protein_coding	1	c.-126+32406T>A		-1	-1	-1	-1	-1	-1	0
2	17844789	A	G	PASS	upstream_gene_variant	MODIFIER	LOC100683137	100683137	transcript	100683137	pseudogene	-1	n.-2654T>C		-1	-1	-1	-1	-1	-1	2654
2	17844789	A	G	PASS	intron_variant	MODIFIER	MPP7	487080	transcript	XM_005617061.3	protein_coding	1	c.-125-40792A>G		-1	-1	-1	-1	-1	-1	0
2	17844789	A	G	PASS	intron_variant	MODIFIER	MPP7	487080	transcript	XM_022407197.1	protein_coding	1	c.-125-40792A>G		-1	-1	-1	-1	-1	-1	0
2	17844789	A	G	PASS	intron_variant	MODIFIER	MPP7	487080	transcript	XM_022407215.1	protein_coding	1	c.-125-40792A>G		-1	-1	-1	-1	-1	-1	0
2	17844789	A	G	PASS	intron_variant	MODIFIER	MPP7	487080	transcript	XM_014122122.2	protein_coding	1	c.-125-40792A>G		-1	-1	-1	-1	-1	-1	0
2	17844789	A	G	PASS	intron_variant	MODIFIER	MPP7	487080	transcript	XM_005617062.3	protein_coding	1	c.-125-40792A>G		-1	-1	-1	-1	-1	-1	0
2	17844789	A	G	PASS	intron_variant	MODIFIER	MPP7	487080	transcript	XM_014122130.2	protein_coding	1	c.-285-40792A>G		-1	-1	-1	-1	-1	-1	0
2	17844789	A	G	PASS	intron_variant	MODIFIER	MPP7	487080	transcript	XM_014122134.2	protein_coding	1	c.-125-40792A>G		-1	-1	-1	-1	-1	-1	0
2	17844789	A	G	PASS	intron_variant	MODIFIER	MPP7	487080	transcript	XM_022407225.1	protein_coding	1	c.-125-40792A>G		-1	-1	-1	-1	-1	-1	0
2	17844789	A	G	PASS	intron_variant	MODIFIER	MPP7	487080	transcript	XM_005617063.3	protein_coding	1	c.-125-40792A>G		-1	-1	-1	-1	-1	-1	0
2	17844789	A	G	PASS	intron_variant	MODIFIER	MPP7	487080	transcript	XM_005617064.3	protein_coding	1	c.-125-40792A>G		-1	-1	-1	-1	-1	-1	0
2	17844789	A	G	PASS	intron_variant	MODIFIER	MPP7	487080	transcript	XM_014122121.2	protein_coding	1	c.-125-40792A>G		-1	-1	-1	-1	-1	-1	0
2	18064467	C	T	PASS	intron_variant	MODIFIER	MPP7	487080	transcript	XM_005617061.3	protein_coding	15	c.1198+12995C>T		-1	-1	-1	-1	-1	-1	0
2	18064467	C	T	PASS	intron_variant	MODIFIER	MPP7	487080	transcript	XM_022407197.1	protein_coding	15	c.1192+12995C>T		-1	-1	-1	-1	-1	-1	0
2	18064467	C	T	PASS	intron_variant	MODIFIER	MPP7	487080	transcript	XM_022407215.1	protein_coding	13	c.1039+12995C>T		-1	-1	-1	-1	-1	-1	0
2	18064467	C	T	PASS	intron_variant	MODIFIER	MPP7	487080	transcript	XM_014122122.2	protein_coding	15	c.1195+12995C>T		-1	-1	-1	-1	-1	-1	0
2	18064467	C	T	PASS	intron_variant	MODIFIER	MPP7	487080	transcript	XM_005617062.3	protein_coding	13	c.1162+12995C>T		-1	-1	-1	-1	-1	-1	0
2	18064467	C	T	PASS	intron_variant	MODIFIER	MPP7	487080	transcript	XM_014122130.2	protein_coding	16	c.1078+12995C>T		-1	-1	-1	-1	-1	-1	0
2	18064467	C	T	PASS	intron_variant	MODIFIER	MPP7	487080	transcript	XM_014122134.2	protein_coding	14	c.1028-19621C>T		-1	-1	-1	-1	-1	-1	0
2	18064467	C	T	PASS	intron_variant	MODIFIER	MPP7	487080	transcript	XM_022407225.1	protein_coding	12	c.992-19621C>T		-1	-1	-1	-1	-1	-1	0
2	18064467	C	T	PASS	intron_variant	MODIFIER	MPP7	487080	transcript	XM_005617063.3	protein_coding	12	c.1123+12995C>T		-1	-1	-1	-1	-1	-1	0
2	18064467	C	T	PASS	intron_variant	MODIFIER	MPP7	487080	transcript	XM_005617064.3	protein_coding	11	c.953-19621C>T		-1	-1	-1	-1	-1	-1	0
2	18064467	C	T	PASS	intron_variant	MODIFIER	MPP7	487080	transcript	XM_014122121.2	protein_coding	15	c.1198+12995C>T		-1	-1	-1	-1	-1	-1	0
2	18064467	C	T	PASS	intron_variant	MODIFIER	MPP7	487080	transcript	XM_022407207.1	protein_coding	14	c.1078+12995C>T		-1	-1	-1	-1	-1	-1	0
2	29476423	T	C	PASS	intron_variant	MODIFIER	PRKCQ	478013	transcript	XM_005617165.2	protein_coding	15	c.1647+3430T>C		-1	-1	-1	-1	-1	-1	0
2	29476423	T	C	PASS	intron_variant	MODIFIER	PRKCQ	478013	transcript	XM_022408018.1	protein_coding	14	c.1647+3430T>C		-1	-1	-1	-1	-1	-1	0
2	29476423	T	C	PASS	intron_variant	MODIFIER	PRKCQ	478013	transcript	XM_022408021.1	protein_coding	14	c.1647+3430T>C		-1	-1	-1	-1	-1	-1	0
[truncated: 31,726 more rows]

## Sheet: high or moderate impact only
Table S3. Homozygous protein-changing private variants in the sequenced Australian Shepherd dog with junctional epidermolysis bullosa (JEB). Private variants were obtained by filtering all variants that were present at least once in 73 control genomes. Protein-changing are variants with "high" or "moderate" impact. This resulted in 54 homozygous protein-changing private variants for the affected …
#CHROM	POS	REF	ALT	FILTER	EFFECT	IMPACT	GENE	GENEID	FEATURE	FEATUREID	BIOTYPE	RANK	HGVS_C	HGVS_P	CDNA_POS	CDNA_LEN	CDS_POS	CDS_LEN	AA_POS	AA_LEN	DISTANCE	ERRORS
1	76392299	C	G	PASS	missense_variant	MODERATE	RASEF	484152	transcript	XM_541269.5	protein_coding	1	c.242C>G	p.Pro81Arg	257	5372	242	2256	81	751	0
1	76392299	C	G	PASS	missense_variant	MODERATE	RASEF	484152	transcript	XM_005615822.2	protein_coding	1	c.242C>G	p.Pro81Arg	257	5303	242	2187	81	728	0
1	76392299	C	G	PASS	missense_variant	MODERATE	RASEF	484152	transcript	XM_022420727.1	protein_coding	1	c.242C>G	p.Pro81Arg	257	5234	242	2118	81	705	0
1	83244622	C	T	PASS	missense_variant	MODERATE	C1H9orf40	608611	transcript	XM_845687.5	protein_coding	1	c.100C>T	p.Pro34Ser	297	1891	100	597	34	198	0
1	87689219	A	G	PASS	missense_variant	MODERATE	PTAR1	484173	transcript	XM_022421302.1	protein_coding	7	c.95A>G	p.Asn32Ser	1061	11002	95	1353	32	450	0
1	87689219	A	G	PASS	missense_variant	MODERATE	PTAR1	484173	transcript	XM_022421320.1	protein_coding	7	c.95A>G	p.Asn32Ser	905	10846	95	1353	32	450	0
1	87689219	A	G	PASS	missense_variant	MODERATE	PTAR1	484173	transcript	XM_022421328.1	protein_coding	4	c.95A>G	p.Asn32Ser	508	10449	95	1353	32	450	0
1	87689219	A	G	PASS	missense_variant	MODERATE	PTAR1	484173	transcript	XM_022421307.1	protein_coding	5	c.95A>G	p.Asn32Ser	1181	11122	95	1353	32	450	0
1	87689219	A	G	PASS	missense_variant	MODERATE	PTAR1	484173	transcript	XM_022421312.1	protein_coding	4	c.95A>G	p.Asn32Ser	1125	11066	95	1353	32	450	0
1	87689219	A	G	PASS	missense_variant	MODERATE	PTAR1	484173	transcript	XM_022421323.1	protein_coding	4	c.95A>G	p.Asn32Ser	668	10609	95	1353	32	450	0
1	92710311	C	T	PASS	missense_variant	MODERATE	GLIS3	484179	transcript	XM_005615924.3	protein_coding	2	c.298G>A	p.Val100Ile	459	6826	298	2805	100	934	0
1	92710311	C	T	PASS	missense_variant	MODERATE	GLIS3	484179	transcript	XM_541295.6	protein_coding	2	c.298G>A	p.Val100Ile	847	7214	298	2805	100	934	0
1	92710311	C	T	PASS	missense_variant	MODERATE	GLIS3	484179	transcript	XM_022421750.1	protein_coding	4	c.298G>A	p.Val100Ile	646	7013	298	2805	100	934	0
1	92710311	C	T	PASS	missense_variant	MODERATE	GLIS3	484179	transcript	XM_022421734.1	protein_coding	5	c.298G>A	p.Val100Ile	988	7355	298	2805	100	934	0
1	92710311	C	T	PASS	missense_variant	MODERATE	GLIS3	484179	transcript	XM_022421740.1	protein_coding	6	c.298G>A	p.Val100Ile	1091	7458	298	2805	100	934	0
1	92710311	C	T	PASS	missense_variant	MODERATE	GLIS3	484179	transcript	XM_022421731.1	protein_coding	5	c.298G>A	p.Val100Ile	1968	8335	298	2805	100	934	0
1	92710311	C	T	PASS	missense_variant	MODERATE	GLIS3	484179	transcript	XM_022421732.1	protein_coding	6	c.298G>A	p.Val100Ile	2027	8394	298	2805	100	934	0
1	92710311	C	T	PASS	missense_variant	MODERATE	GLIS3	484179	transcript	XM_022421733.1	protein_coding	6	c.298G>A	p.Val100Ile	2249	8616	298	2805	100	934	0
1	92710311	C	T	PASS	missense_variant	MODERATE	GLIS3	484179	transcript	XM_022421735.1	protein_coding	6	c.298G>A	p.Val100Ile	2071	8438	298	2805	100	934	0
1	92710311	C	T	PASS	missense_variant	MODERATE	GLIS3	484179	transcript	XM_022421739.1	protein_coding	7	c.298G>A	p.Val100Ile	2352	8719	298	2805	100	934	0
1	92710311	C	T	PASS	missense_variant	MODERATE	GLIS3	484179	transcript	XM_022421745.1	protein_coding	4	c.298G>A	p.Val100Ile	1875	8242	298	2805	100	934	0
1	92710311	C	T	PASS	missense_variant	MODERATE	GLIS3	484179	transcript	XM_022421755.1	protein_coding	5	c.298G>A	p.Val100Ile	1977	4344	298	2640	100	879	0
1	112149232	C	A	PASS	missense_variant	MODERATE	DEDD2	613012	transcript	XM_850181.5	protein_coding	2	c.308C>A	p.Ala103Glu	473	1959	308	990	103	329	0
3	18224654	C	CTAAAATTTTAAAGAAAGAAAAAAAAAAAAAAAAAAAAATAAAATAAAA	PASS	splice_acceptor_variant&intron_variant	HIGH	ADGRV1	479153	transcript	XM_014112224.2	protein_coding	53	c.11134-2_11134-1insTTTTATTTTATTTTTTTTTTTTTTTTTTTTTCTTTCTTTAAAATTTTA		-1	-1	-1	-1	-1	-1	0
3	29784306	C	T	PASS	missense_variant	MODERATE	S100Z	610592	transcript	XM_848126.2	protein_coding	1	c.71G>A	p.Gly24Glu	71	429	71	429	24	142	0
3	30736353	G	A	PASS	missense_variant	MODERATE	POC5	479179	transcript	XM_022416784.1	protein_coding	11	c.1427G>A	p.Arg476Gln	1594	1871	1427	1458	476	485	0
3	49797345	G	A	PASS	missense_variant	MODERATE	AGBL1	479034	transcript	XM_005618341.3	protein_coding	12	c.1714G>A	p.Val572Ile	1967	3813	1714	3366	572	1121	0
3	49797345	G	A	PASS	missense_variant	MODERATE	AGBL1	479034	transcript	XM_005618342.2	protein_coding	12	c.1714G>A	p.Val572Ile	1966	3554	1714	3213	572	1070	0
3	49797345	G	A	PASS	missense_variant	MODERATE	AGBL1	479034	transcript	XM_536184.5	protein_coding	12	c.1714G>A	p.Val572Ile	1966	3583	1714	3162	572	1053	0
3	49797345	G	A	PASS	missense_variant	MODERATE	AGBL1	479034	transcript	XM_022416908.1	protein_coding	7	c.1207G>A	p.Val403Ile	1369	3215	1207	2859	403	952	0
3	60036016	G	T	PASS	missense_variant	MODERATE	SH3TC1	488788	transcript	XM_005618482.3	protein_coding	12	c.1715G>T	p.Arg572Leu	1880	8563	1715	4011	572	1336	0
3	60036016	G	T	PASS	missense_variant	MODERATE	SH3TC1	488788	transcript	XM_022417107.1	protein_coding	12	c.1715G>T	p.Arg572Leu	2029	3689	1715	3240	572	1079	0
3	60036016	G	T	PASS	missense_variant	MODERATE	SH3TC1	488788	transcript	XM_005618487.3	protein_coding	11	c.1487G>T	p.Arg496Leu	1666	8349	1487	3783	496	1260	0
3	60036016	G	T	PASS	missense_variant	MODERATE	SH3TC1	488788	transcript	XM_014112532.2	protein_coding	12	c.1688G>T	p.Arg563Leu	1998	8681	1688	3984	563	1327	0
3	60036016	G	T	PASS	missense_variant	MODERATE	SH3TC1	488788	transcript	XM_005618483.3	protein_coding	12	c.1715G>T	p.Arg572Leu	2024	8707	1715	4011	572	1336	0
3	60036016	G	T	PASS	missense_variant	MODERATE	SH3TC1	488788	transcript	XM_022417105.1	protein_coding	11	c.1487G>T	p.Arg496Leu	1806	8489	1487	3783	496	1260	0
3	60036016	G	T	PASS	missense_variant	MODERATE	SH3TC1	488788	transcript	XM_022417106.1	protein_coding	11	c.1487G>T	p.Arg496Leu	1709	8392	1487	3783	496	1260	0
3	60036016	G	T	PASS	missense_variant	MODERATE	SH3TC1	488788	transcript	XM_005618484.3	protein_coding	12	c.1715G>T	p.Arg572Leu	1885	8568	1715	4011	572	1336	0
3	69690800	C	T	PASS	missense_variant	MODERATE	TMEM128	479094	transcript	XM_536241.6	protein_coding	4	c.421G>A	p.Val141Met	479	1154	421	498	141	165	0
3	69690800	C	T	PASS	missense_variant	MODERATE	TMEM128	479094	transcript	XM_005618579.3	protein_coding	4	c.409G>A	p.Val137Met	449	1124	409	486	137	161	0
5	15118580	G	A	PASS	missense_variant	MODERATE	PHLDB1	489381	transcript	XM_022418225.1	protein_coding	6	c.1726C>T	p.Arg576Cys	2089	6516	1726	4926	576	1641	0
5	15118580	G	A	PASS	missense_variant	MODERATE	PHLDB1	489381	transcript	XM_022418235.1	protein_coding	3	c.1300C>T	p.Arg434Cys	1439	5866	1300	4500	434	1499	0
5	15118580	G	A	PASS	missense_variant	MODERATE	PHLDB1	489381	transcript	XM_855372.5	protein_coding	6	c.1726C>T	p.Arg576Cys	1810	5349	1726	4038	576	1345	0
5	15118580	G	A	PASS	missense_variant	MODERATE	PHLDB1	489381	transcript	XM_005619708.3	protein_coding	6	c.1726C>T	p.Arg576Cys	1811	5491	1726	4179	576	1392	0
5	15118580	G	A	PASS	missense_variant	MODERATE	PHLDB1	489381	transcript	XM_022418238.1	protein_coding	6	c.1726C>T	p.Arg576Cys	1811	5428	1726	4116	576	1371	0
5	15118580	G	A	PASS	missense_variant	MODERATE	PHLDB1	489381	transcript	XM_546499.5	protein_coding	6	c.1726C>T	p.Arg576Cys	1812	5525	1726	4212	576	1403	0
5	15118580	G	A	PASS	missense_variant	MODERATE	PHLDB1	489381	transcript	XM_022418237.1	protein_coding	6	c.1726C>T	p.Arg576Cys	1814	5677	1726	4362	576	1453	0
5	15118580	G	A	PASS	missense_variant	MODERATE	PHLDB1	489381	transcript	XM_022418232.1	protein_coding	6	c.1726C>T	p.Arg576Cys	1815	5996	1726	4680	576	1559	0
5	15118580	G	A	PASS	missense_variant	MODERATE	PHLDB1	489381	transcript	XM_022418234.1	protein_coding	6	c.1726C>T	p.Arg576Cys	1815	5819	1726	4503	576	1500	0
5	15118580	G	A	PASS	missense_variant	MODERATE	PHLDB1	489381	transcript	XM_022418227.1	protein_coding	6	c.1726C>T	p.Arg576Cys	1816	6210	1726	4893	576	1630	0
5	15118580	G	A	PASS	missense_variant	MODERATE	PHLDB1	489381	transcript	XM_022418231.1	protein_coding	6	c.1726C>T	p.Arg576Cys	1816	6126	1726	4809	576	1602	0
5	15118580	G	A	PASS	missense_variant	MODERATE	PHLDB1	489381	transcript	XM_022418233.1	protein_coding	6	c.1726C>T	p.Arg576Cys	1816	5994	1726	4677	576	1558	0
5	15118580	G	A	PASS	missense_variant	MODERATE	PHLDB1	489381	transcript	XM_022418230.1	protein_coding	6	c.1726C>T	p.Arg576Cys	2084	6406	1726	4821	576	1606	0
5	15118580	G	A	PASS	missense_variant	MODERATE	PHLDB1	489381	transcript	XM_022418228.1	protein_coding	6	c.1726C>T	p.Arg576Cys	2085	6467	1726	4881	576	1626	0
5	15118580	G	A	PASS	missense_variant	MODERATE	PHLDB1	489381	transcript	XM_022418226.1	protein_coding	6	c.1723C>T	p.Arg575Cys	2084	6511	1723	4923	575	1640	0
5	15118580	G	A	PASS	missense_variant	MODERATE	PHLDB1	489381	transcript	XM_022418229.1	protein_coding	6	c.1660C>T	p.Arg554Cys	1981	6408	1660	4860	554	1619	0
5	15118580	G	A	PASS	missense_variant	MODERATE	PHLDB1	489381	transcript	XM_022418236.1	protein_coding	6	c.1726C>T	p.Arg576Cys	2119	5287	1726	4464	576	1487	0
5	15383078	T	C	PASS	missense_variant	MODERATE	CD3G	489383	transcript	XM_005619711.3	protein_coding	3	c.88A>G	p.Met30Val	164	801	88	549	30	182	0
5	15383078	T	C	PASS	missense_variant	MODERATE	CD3G	489383	transcript	XM_014113380.2	protein_coding	3	c.88A>G	p.Met30Val	164	797	88	549	30	182	0
5	15586614	C	T	PASS	missense_variant	MODERATE	TMPRSS4	489387	transcript	XM_005619718.2	protein_coding	5	c.323G>A	p.Arg108Gln	597	2726	323	1308	108	435	0
5	32899597	G	A	PASS	missense_variant	MODERATE	ALOX12B	489486	transcript	XM_546604.5	protein_coding	15	c.1993C>T	p.Arg665Trp	2280	2461	1993	2100	665	699	0
5	50114780	C	T	PASS	missense_variant	MODERATE	FGGY	479554	transcript	XM_014113756.2	protein_coding	15	c.1489G>A	p.Gly497Ser	1642	1903	1489	1509	497	502	0
7	219524	C	T	PASS	missense_variant	MODERATE	LOC102151417	102151417	transcript	XM_005622207.2	protein_coding	5	c.932C>T	p.Ala311Val	1164	1696	932	1464	311	487	0
7	2563179	A	G	PASS	missense_variant	MODERATE	KIF14	490248	transcript	XM_547369.6	protein_coding	11	c.2068A>G	p.Ile690Val	2278	6943	2068	4983	690	1660	0
7	5937011	C	T	PASS	missense_variant	MODERATE	IL10	403628	transcript	NM_001003077.1	protein_coding	1	c.46G>A	p.Gly16Arg	47	742	46	540	16	179	0
7	8286613	A	G	PASS	missense_variant	MODERATE	LAMB3	442953	transcript	XM_014115071.2	protein_coding	11	c.1174T>C	p.Cys392Arg	2739	5494	1174	3519	392	1172	0
7	11214270	C	T	PASS	missense_variant	MODERATE	RPS6KC1	490288	transcript	XM_003434964.3	protein_coding	6	c.646C>T	p.Pro216Ser	792	4207	646	3201	216	1066	0
7	11214270	C	T	PASS	missense_variant	MODERATE	RPS6KC1	490288	transcript	XM_022420890.1	protein_coding	6	c.646C>T	p.Pro216Ser	792	3381	646	3159	216	1052	0
7	11214270	C	T	PASS	missense_variant	MODERATE	RPS6KC1	490288	transcript	XM_022420892.1	protein_coding	6	c.646C>T	p.Pro216Ser	792	4114	646	3108	216	1035	0
7	11214270	C	T	PASS	missense_variant	MODERATE	RPS6KC1	490288	transcript	XM_022420899.1	protein_coding	6	c.646C>T	p.Pro216Ser	792	3142	646	2136	216	711	0
7	11214270	C	T	PASS	missense_variant	MODERATE	RPS6KC1	490288	transcript	XM_022420891.1	protein_coding	7	c.568C>T	p.Pro190Ser	791	4206	568	3123	190	1040	0
7	11214270	C	T	PASS	missense_variant	MODERATE	RPS6KC1	490288	transcript	XM_022420893.1	protein_coding	6	c.103C>T	p.Pro35Ser	645	4060	103	2658	35	885	0
7	11214270	C	T	PASS	missense_variant	MODERATE	RPS6KC1	490288	transcript	XM_022420894.1	protein_coding	4	c.103C>T	p.Pro35Ser	405	3820	103	2658	35	885	0
7	11214270	C	T	PASS	missense_variant	MODERATE	RPS6KC1	490288	transcript	XM_022420895.1	protein_coding	2	c.103C>T	p.Pro35Ser	290	3705	103	2658	35	885	0
7	25635415	C	T	PASS	missense_variant	MODERATE	SLC9C2	480068	transcript	XM_005622515.2	protein_coding	20	c.2446C>T	p.Arg816Trp	2644	4452	2446	3447	816	1148	0
7	25635415	C	T	PASS	missense_variant	MODERATE	SLC9C2	480068	transcript	XM_022421036.1	protein_coding	20	c.2446C>T	p.Arg816Trp	2615	4423	2446	3447	816	1148	0
7	25635415	C	T	PASS	missense_variant	MODERATE	SLC9C2	480068	transcript	XM_022421034.1	protein_coding	20	c.2446C>T	p.Arg816Trp	2631	4439	2446	3447	816	1148	0
7	25635415	C	T	PASS	missense_variant	MODERATE	SLC9C2	480068	transcript	XM_022421038.1	protein_coding	20	c.2446C>T	p.Arg816Trp	2644	4353	2446	3348	816	1115	0
7	25635415	C	T	PASS	missense_variant	MODERATE	SLC9C2	480068	transcript	XM_022421039.1	protein_coding	19	c.2341C>T	p.Arg781Trp	2539	4347	2341	3342	781	1113	0
7	25635415	C	T	PASS	missense_variant	MODERATE	SLC9C2	480068	transcript	XM_022421040.1	protein_coding	19	c.2326C>T	p.Arg776Trp	2524	4332	2326	3327	776	1108	0
7	25635415	C	T	PASS	missense_variant	MODERATE	SLC9C2	480068	transcript	XM_022421041.1	protein_coding	20	c.2446C>T	p.Arg816Trp	2644	4320	2446	3315	816	1104	0
7	25635415	C	T	PASS	missense_variant	MODERATE	SLC9C2	480068	transcript	XM_022421042.1	protein_coding	19	c.2257C>T	p.Arg753Trp	2455	4263	2257	3258	753	1085	0
7	25635415	C	T	PASS	missense_variant	MODERATE	SLC9C2	480068	transcript	XM_022421043.1	protein_coding	18	c.2221C>T	p.Arg741Trp	2419	4227	2221	3222	741	1073	0
7	25635415	C	T	PASS	missense_variant	MODERATE	SLC9C2	480068	transcript	XM_022421044.1	protein_coding	17	c.2092C>T	p.Arg698Trp	2290	4098	2092	3093	698	1030	0
7	25635415	C	T	PASS	missense_variant	MODERATE	SLC9C2	480068	transcript	XM_022421045.1	protein_coding	16	c.1972C>T	p.Arg658Trp	2170	3978	1972	2973	658	990	0
7	25635415	C	T	PASS	missense_variant	MODERATE	SLC9C2	480068	transcript	XM_022421035.1	protein_coding	20	c.2446C>T	p.Arg816Trp	2656	4464	2446	3447	816	1148	0
7	25635415	C	T	PASS	missense_variant	MODERATE	SLC9C2	480068	transcript	XM_022421037.1	protein_coding	20	c.2446C>T	p.Arg816Trp	2525	4333	2446	3447	816	1148	0
7	25635415	C	T	PASS	missense_variant	MODERATE	SLC9C2	480068	transcript	XM_005622517.2	protein_coding	19	c.2143C>T	p.Arg715Trp	2356	4164	2143	3144	715	1047	0
8	53606887	G	A	PASS	missense_variant	MODERATE	STON2	490815	transcript	XM_014116110.2	protein_coding	5	c.725C>T	p.Pro242Leu	1020	9727	725	2685	242	894	0
8	62245397	C	G	PASS	missense_variant	MODERATE	CCDC88C	480418	transcript	XM_022422464.1	protein_coding	1	c.44G>C	p.Ser15Thr	89	7387	44	6099	15	2032	0
9	48673686	G	A	PASS	missense_variant	MODERATE	C8G	480672	transcript	XM_022423547.1	protein_coding	2	c.133C>T	p.His45Tyr	297	939	133	609	45	202	0
9	48673686	G	A	PASS	missense_variant	MODERATE	C8G	480672	transcript	XM_014116920.2	protein_coding	1	c.133C>T	p.His45Tyr	370	895	133	492	45	163	0
9	60044209	T	A	PASS	stop_lost	HIGH	LOC100687150	100687150	transcript	XM_014116883.2	protein_coding	1	c.306A>T	p.Ter102Tyrext*?	471	1153	306	933	102	310	0
13	39436259	C	T	PASS	missense_variant	MODERATE	ATP8A1	607976	transcript	XM_014118784.2	protein_coding	26	c.2257G>A	p.Gly753Ser	2774	5619	2257	3582	753	1193	0
13	39436259	C	T	PASS	missense_variant	MODERATE	ATP8A1	607976	transcript	XM_022426938.1	protein_coding	21	c.1678G>A	p.Gly560Ser	1829	5288	1678	3003	560	1000	0
13	39436259	C	T	PASS	missense_variant	MODERATE	ATP8A1	607976	transcript	XM_844264.6	protein_coding	25	c.2170G>A	p.Gly724Ser	2260	5719	2170	3495	724	1164	0
13	39436259	C	T	PASS	missense_variant	MODERATE	ATP8A1	607976	transcript	XM_014118785.2	protein_coding	26	c.2257G>A	p.Gly753Ser	2774	5619	2257	3582	753	1193	0
13	39436259	C	T	PASS	missense_variant	MODERATE	ATP8A1	607976	transcript	XM_014118787.2	protein_coding	25	c.2212G>A	p.Gly738Ser	2729	5574	2212	3537	738	1178	0
14	59328341	A	ACTCCGACC	PASS	frameshift_variant	HIGH	CPED1	475300	transcript	XM_005628806.3	protein_coding	17	c.2200_2207dupTCCGACCC	p.Ile737fs	2208	6099	2208	5895	736	1964	0	WARNING_TRANSCRIPT_NO_START_CODON&INFO_REALIGN_3_PRIME
15	8780305	C	T	PASS	missense_variant	MODERATE	GPX7	475348	transcript	XM_022403577.1	protein_coding	2	c.299G>A	p.Arg100Gln	299	1374	299	669	100	222	0
17	46864995	G	A	PASS	missense_variant	MODERATE	LOC102156390	102156390	transcript	XM_022404368.1	protein_coding	1	c.175G>A	p.Glu59Lys	175	3147	175	3147	59	1048	0	WARNING_TRANSCRIPT_MULTIPLE_STOP_CODONS
17	46866195	T	A	PASS	missense_variant	MODERATE	LOC102156390	102156390	transcript	XM_022404368.1	protein_coding	4	c.1371T>A	p.Ser457Arg	1371	3147	1371	3147	457	1048	0	WARNING_TRANSCRIPT_MULTIPLE_STOP_CODONS
18	45565632	C	G	PASS	missense_variant	MODERATE	TOLLIP	483657	transcript	XM_540778.5	protein_coding	4	c.505G>C	p.Val169Leu	505	3121	505	825	169	274	0
18	45565632	C	G	PASS	missense_variant	MODERATE	TOLLIP	483657	transcript	XM_005631321.3	protein_coding	4	c.484G>C	p.Val162Leu	765	3381	484	804	162	267	0
19	52864684	C	T	PASS	missense_variant	MODERATE	NEB	476149	transcript	XM_022406068.1	protein_coding	42	c.4768G>A	p.Gly1590Arg	4986	22815	4768	22008	1590	7335	0
21	21693827	G	A	PASS	missense_variant	MODERATE	B3GNT6	485176	transcript	XM_022407654.1	protein_coding	1	c.314C>T	p.Ala105Val	314	1071	314	1071	105	356	0
21	47733437	G	T	PASS	missense_variant	MODERATE	BBOX1	476894	transcript	XM_534096.6	protein_coding	4	c.342G>T	p.Gln114His	514	1700	342	1164	114	387	0
21	47733437	G	T	PASS	missense_variant	MODERATE	BBOX1	476894	transcript	XM_022407945.1	protein_coding	4	c.342G>T	p.Gln114His	514	1508	342	972	114	323	0
21	47733471	A	G	PASS	missense_variant	MODERATE	BBOX1	476894	transcript	XM_534096.6	protein_coding	4	c.376A>G	p.Asn126Asp	548	1700	376	1164	126	387	0
21	47733471	A	G	PASS	missense_variant	MODERATE	BBOX1	476894	transcript	XM_022407945.1	protein_coding	4	c.376A>G	p.Asn126Asp	548	1508	376	972	126	323	0
24	17553436	G	A	PASS	missense_variant	MODERATE	CDC25B	485790	transcript	XM_014107288.2	protein_coding	15	c.1798C>T	p.Arg600Trp	1830	3060	1798	1833	600	610	0
24	17553436	G	A	PASS	missense_variant	MODERATE	CDC25B	485790	transcript	XM_845093.4	protein_coding	16	c.1690C>T	p.Arg564Trp	1690	1725	1690	1725	564	574	0
24	17557245	C	T	PASS	missense_variant	MODERATE	CDC25B	485790	transcript	XM_014107288.2	protein_coding	6	c.749G>A	p.Arg250His	781	3060	749	1833	250	610	0
24	17557245	C	T	PASS	missense_variant	MODERATE	CDC25B	485790	transcript	XM_845093.4	protein_coding	7	c.641G>A	p.Arg214His	641	1725	641	1725	214	574	0
25	15271920	G	A	PASS	missense_variant	MODERATE	SACS	477339	transcript	XM_014107391.2	protein_coding	8	c.1564G>A	p.Asp522Asn	2195	15722	1564	13686	522	4561	0
25	15271920	G	A	PASS	missense_variant	MODERATE	SACS	477339	transcript	XM_005635545.3	protein_coding	8	c.1564G>A	p.Asp522Asn	2195	15695	1564	13659	522	4552	0
25	15271920	G	A	PASS	missense_variant	MODERATE	SACS	477339	transcript	XM_014107392.2	protein_coding	6	c.1123G>A	p.Asp375Asn	1414	14941	1123	13245	375	4414	0
28	24657116	C	T	PASS	missense_variant	MODERATE	PLEKHS1	610294	transcript	XM_005637741.3	protein_coding	9	c.655C>T	p.His219Tyr	1045	3070	655	1410	219	469	0
28	24657116	C	T	PASS	missense_variant	MODERATE	PLEKHS1	610294	transcript	XM_022411849.1	protein_coding	9	c.655C>T	p.His219Tyr	1057	2090	655	1269	219	422	0
28	24657116	C	T	PASS	missense_variant	MODERATE	PLEKHS1	610294	transcript	XM_022411850.1	protein_coding	9	c.655C>T	p.His219Tyr	1057	2013	655	1263	219	420	0
28	24657116	C	T	PASS	missense_variant	MODERATE	PLEKHS1	610294	transcript	XM_022411851.1	protein_coding	9	c.655C>T	p.His219Tyr	1056	1852	655	1254	219	417	0
28	24657116	C	T	PASS	missense_variant	MODERATE	PLEKHS1	610294	transcript	XM_005637742.3	protein_coding	8	c.655C>T	p.His219Tyr	950	2975	655	1410	219	469	0
28	24657116	C	T	PASS	missense_variant	MODERATE	PLEKHS1	610294	transcript	XM_005637743.3	protein_coding	9	c.652C>T	p.His218Tyr	1041	3066	652	1407	218	468	0
28	24657116	C	T	PASS	missense_variant	MODERATE	PLEKHS1	610294	transcript	XM_022411848.1	protein_coding	8	c.529C>T	p.His177Tyr	916	2941	529	1284	177	427	0
28	24659419	G	C	PASS	missense_variant	MODERATE	PLEKHS1	610294	transcript	XM_005637741.3	protein_coding	11	c.911G>C	p.Cys304Ser	1301	3070	911	1410	304	469	0
28	24659419	G	C	PASS	missense_variant	MODERATE	PLEKHS1	610294	transcript	XM_022411849.1	protein_coding	11	c.911G>C	p.Cys304Ser	1313	2090	911	1269	304	422	0
28	24659419	G	C	PASS	missense_variant	MODERATE	PLEKHS1	610294	transcript	XM_022411850.1	protein_coding	11	c.911G>C	p.Cys304Ser	1313	2013	911	1263	304	420	0
28	24659419	G	C	PASS	missense_variant	MODERATE	PLEKHS1	610294	transcript	XM_022411851.1	protein_coding	11	c.911G>C	p.Cys304Ser	1312	1852	911	1254	304	417	0
28	24659419	G	C	PASS	missense_variant	MODERATE	PLEKHS1	610294	transcript	XM_005637742.3	protein_coding	10	c.911G>C	p.Cys304Ser	1206	2975	911	1410	304	469	0
28	24659419	G	C	PASS	missense_variant	MODERATE	PLEKHS1	610294	transcript	XM_005637743.3	protein_coding	11	c.908G>C	p.Cys303Ser	1297	3066	908	1407	303	468	0
28	24659419	G	C	PASS	missense_variant	MODERATE	PLEKHS1	610294	transcript	XM_022411848.1	protein_coding	10	c.785G>C	p.Cys262Ser	1172	2941	785	1284	262	427	0
28	24659419	G	C	PASS	missense_variant	MODERATE	PLEKHS1	610294	transcript	XM_022411852.1	protein_coding	9	c.659G>C	p.Cys220Ser	1046	2815	659	1158	220	385	0
28	24720256	A	C	PASS	missense_variant	MODERATE	DCLRE1A	477824	transcript	XM_005637744.3	protein_coding	3	c.977T>G	p.Leu326Arg	1731	4648	977	3150	326	1049	0
28	24720256	A	C	PASS	missense_variant	MODERATE	DCLRE1A	477824	transcript	XM_014108875.2	protein_coding	2	c.977T>G	p.Leu326Arg	1985	4902	977	3150	326	1049	0
28	24720256	A	C	PASS	missense_variant	MODERATE	DCLRE1A	477824	transcript	XM_535018.6	protein_coding	3	c.977T>G	p.Leu326Arg	1787	4704	977	3150	326	1049	0
30	32961060	G	C	PASS	missense_variant	MODERATE	NOX5	487620	transcript	XM_022412490.1	protein_coding	5	c.659G>C	p.Trp220Ser	684	5332	659	2469	220	822	0
30	32961060	G	C	PASS	missense_variant	MODERATE	NOX5	487620	transcript	XM_022412488.1	protein_coding	5	c.311G>C	p.Trp104Ser	680	5388	311	2181	104	726	0
30	32961060	G	C	PASS	missense_variant	MODERATE	NOX5	487620	transcript	XM_022412487.1	protein_coding	5	c.311G>C	p.Trp104Ser	1097	5805	311	2181	104	726	0
30	32961060	G	C	PASS	missense_variant	MODERATE	NOX5	487620	transcript	XM_022412489.1	protein_coding	5	c.311G>C	p.Trp104Ser	1061	5709	311	2121	104	706	0
30	32961060	G	C	PASS	missense_variant	MODERATE	NOX5	487620	transcript	NM_001103218.1	protein_coding	5	c.623G>C	p.Trp208Ser	662	2277	623	2238	208	745	0
30	38223176	G	A	PASS	missense_variant	MODERATE	MAN2C1	611620	transcript	XM_005638718.2	protein_coding	10	c.1151C>T	p.Ser384Leu	1151	3702	1151	3165	384	1054	0
31	26547724	T	G	PASS	missense_variant	MODERATE	SCAF4	100687160	transcript	XM_022413257.1	protein_coding	19	c.2801A>C	p.Gln934Pro	2878	3801	2801	3363	934	1120	0
31	26547724	T	G	PASS	missense_variant	MODERATE	SCAF4	100687160	transcript	XM_022413258.1	protein_coding	19	c.2735A>C	p.Gln912Pro	2812	3735	2735	3297	912	1098	0
31	38323933	A	T	PASS	missense_variant	MODERATE	LOC106558106	106558106	transcript	XM_014109853.1	protein_coding	1	c.464T>A	p.Val155Asp	507	1084	464	720	155	239	0
33	28423696	C	A	PASS	missense_variant	MODERATE	SNX4	478595	transcript	XM_535771.6	protein_coding	10	c.812G>T	p.Cys271Phe	835	2371	812	1212	271	403	0
36	12218235	TGTTAAGCAGGCG	T	PASS	disruptive_inframe_deletion	MODERATE	XIRP2	478778	transcript	XM_005640267.3	protein_coding	7	c.3792_3803delTAAGCAGGCGGT	p.Lys1265_Val1268del	4099	10359	3792	9876	1264	3291	0	INFO_REALIGN_3_PRIME
37	25994782	C	T	PASS	missense_variant	MODERATE	SPEG	478924	transcript	XM_014110886.2	protein_coding	30	c.6064C>T	p.Arg2022Trp	6380	11109	6064	9894	2022	3297	0
37	25994782	C	T	PASS	missense_variant	MODERATE	SPEG	478924	transcript	NM_001173478.2	protein_coding	30	c.6064C>T	p.Arg2022Trp	6212	10866	6064	9819	2022	3272	0
37	25994782	C	T	PASS	missense_variant	MODERATE	SPEG	478924	transcript	XM_022414945.1	protein_coding	31	c.5761C>T	p.Arg1921Trp	5811	10540	5761	9591	1921	3196	0
37	25994782	C	T	PASS	missense_variant	MODERATE	SPEG	478924	transcript	XM_022414946.1	protein_coding	25	c.3844C>T	p.Arg1282Trp	4552	9281	3844	7674	1282	2557	0
37	25994782	C	T	PASS	missense_variant	MODERATE	SPEG	478924	transcript	XM_005640420.3	protein_coding	25	c.3517C>T	p.Arg1173Trp	3758	8487	3517	7347	1173	2448	0
37	25994782	C	T	PASS	missense_variant	MODERATE	SPEG	478924	transcript	XM_022414948.1	protein_coding	25	c.3517C>T	p.Arg1173Trp	3879	8608	3517	7347	1173	2448	0
37	25994782	C	T	PASS	missense_variant	MODERATE	SPEG	478924	transcript	XM_022414947.1	protein_coding	25	c.3517C>T	p.Arg1173Trp	3716	8445	3517	7347	1173	2448	0
37	25994782	C	T	PASS	missense_variant	MODERATE	SPEG	478924	transcript	XM_014110889.2	protein_coding	25	c.3517C>T	p.Arg1173Trp	3722	8451	3517	7347	1173	2448	0
X	74989171	T	C	PASS	missense_variant&splice_region_variant	MODERATE	TRMT2B	100855932	transcript	XM_022416413.1	protein_coding	4	c.490A>G	p.Lys164Glu	490	1869	490	1776	164	591	0	WARNING_TRANSCRIPT_MULTIPLE_STOP_CODONS
X	75306537	G	A	PASS	missense_variant	MODERATE	RPL36A	480987	transcript	XM_022416075.1	protein_coding	1	c.86G>A	p.Arg29His	100	495	86	429	29	142	0
X	106187272	T	C	PASS	missense_variant	MODERATE	LOC102153069	102153069	transcript	XM_014111500.2	protein_coding	3	c.50A>G	p.Gln17Arg	401	968	50	444	17	147	0
X	106187272	T	C	PASS	missense_variant	MODERATE	LOC102153069	102153069	transcript	XM_014111503.2	protein_coding	2	c.50A>G	p.Gln17Arg	320	887	50	444	17	147	0
X	106187272	T	C	PASS	missense_variant	MODERATE	LOC102153069	102153069	transcript	XM_022416285.1	protein_coding	2	c.50A>G	p.Gln17Arg	222	789	50	444	17	147	0
X	106187272	T	C	PASS	missense_variant	MODERATE	LOC102153069	102153069	transcript	XM_014111502.2	protein_coding	3	c.50A>G	p.Gln17Arg	445	1012	50	444	17	147	0
X	106187272	T	C	PASS	missense_variant	MODERATE	LOC102153069	102153069	transcript	XM_022416279.1	protein_coding	2	c.50A>G	p.Gln17Arg	358	925	50	444	17	147	0
X	106187272	T	C	PASS	missense_variant	MODERATE	LOC102153069	102153069	transcript	XM_022416281.1	protein_coding	4	c.50A>G	p.Gln17Arg	512	1079	50	444	17	147	0
X	106187272	T	C	PASS	missense_variant	MODERATE	LOC102153069	102153069	transcript	XM_022416283.1	protein_coding	3	c.50A>G	p.Gln17Arg	425	992	50	444	17	147	0
X	106187272	T	C	PASS	missense_variant	MODERATE	LOC102153069	102153069	transcript	XM_022416282.1	protein_coding	3	c.50A>G	p.Gln17Arg	398	965	50	444	17	147	0
X	106187272	T	C	PASS	missense_variant	MODERATE	LOC102153069	102153069	transcript	XM_022416284.1	protein_coding	3	c.50A>G	p.Gln17Arg	377	944	50	444	17	147	0
X	122006211	A	T	PASS	splice_donor_variant&intron_variant	HIGH	TEX28	492248	transcript	XM_549368.5	protein_coding	1	c.41+2T>A		-1	-1	-1	-1	-1	-1	0
AAEX03025531.1	344	G	A	PASS	missense_variant	MODERATE	LOC102156013	102156013	transcript	XM_022416679.1	protein_coding	7	c.1456C>T	p.Pro486Ser	1590	1896	1456	1500	486	499	0
